# Supplementary material for: Single cell dynamics of tumor specificity vs bystander activity in CD8+ T cells define the diverse immune landscapes in colorectal cancer
Source: Cell Discov. 2023 Nov 15;9:114. doi: 10.1038/s41421-023-00605-4 (PMC10652011; doi:10.1038/s41421-023-00605-4)
Supplement: Supplementary file 2 — Supplementary Table S1 [file 41421_2023_605_MOESM2_ESM.xlsx]

## Sheet: Sheet1
Internal ID	MSI status	Random ID	Dataset	Patient	CD8+T Cells
SMC10	MSI	Patient_01	SMC5	SMC10	1669	right	ascending	SMC10-T	smc	Adenocarcinoma_moderately_differentiated	t3	n0	m0	II
SMC105	MSI	Patient_02	SMC5	SMC105	1133	na	Ascending colon	SMC105	SMC	Adenocarcinoma, MD	T3	N0	M0	IIA
SMC234	MSI	Patient_03	SMC5	SMC234	2044	na	Ascending colon	SMC234	SMC	Adenocarcinoma, PD	T3	N2b	M0	IIIC
SMC179	MSI	Patient_04	SMC5	SMC179	1133	na	Ascending colon	SMC179	SMC	Mucinous carcinoma	T4a	N0	M0	IIB
SMC03	MSI	Patient_05	SMC	SMC03	452	right	hepatic_flexure	SMC03-T	smc	Adenocarcinoma_poorly_differentiated	t4	n	m0	III
SMC57	MSI	Patient_06	SMC5	SMC57	1589	na	Ascending colon	SMC57	SMC	Adenocarcinoma, MD	T3	N1a	M0	IIIB
SMC126	MSI	Patient_07	SMC5	SMC126	845	na	Ascending colon	SMC126	SMC	Adenocarcinoma, MD	T3	N0	M0	IIA
SMC136	MSI	Patient_08	SMC5	SMC136	1074	na	Proximal transverse colon	SMC136	SMC	Mucinous carcinoma	T4a	N0	M0	IIB
CRC2783	MSI	Patient_09	CRC16	CRC2783	808	Right	transversum	CRC2783	sg-crc16	Adenocarcinoma_moderately_differentiated	3	1b	0	IIIB
SMC200	MSI	Patient_10	SMC6	SMC200	834	na	Ascending colon	SMC200	SMC	Mucinous carcinoma	T4a	N1a	M0	IIIB
SC035	MSI	Patient_11	KUL5	SC035	1191	right	ascending	SC035	kul5	Moderately_differentiated_adenocarcinoma_NST	t3	n0	m0	II
SMC06	MSI	Patient_12	SMC	SMC06	1067	right	hepatic_flexure	SMC06-T	smc	Adenocarcinoma_well_differentiated	t3	n1	m0	III
SMC101	MSI	Patient_13	SMC5	SMC101	1802	na	Ascending colon	SMC101	SMC	Adenocarcinoma, WD	T2	N1b	M0	IIIA
SMC216	MSI	Patient_14	SMC5	SMC216	587	na	Splenic flexure colon	SMC216	SMC	Adenocarcinoma, PD	T3	N2a	M0	IIIB
SMC24	MSI	Patient_15	SMC	SMC24	707	right	ascending	SMC24-T	smc	Adenocarcinoma_well_differentiated	t1	n0	m0	I
SMC125	MSI	Patient_16	SMC5	SMC125	1126	na	Hepatic flexure colon	SMC125	SMC	Adenocarcinoma, WD	T3	N0	M0	IIA
CRC2817	MSI	Patient_17	CRC16	CRC2817	4721	Right	caecum	CRC2817	sg-crc16	Adenocarcinoma_moderately_differentiated	4b	1b	0	IIIC
SMC71	MSI	Patient_18	SMC5	SMC71	1870	na	Ascending colon	SMC71	SMC	Adenocarcinoma, MD	T3	N0	M0	IIA
SMC83	MSI	Patient_19	SMC5	SMC83	1377	na	Ascending colon	SMC83	SMC	Mucinous carcinoma	T4a	N0	M0	IIB
SC001	MSI	Patient_20	KUL3	SC001	334	right	caecum	SC001	kul3	Global_moderately_differentiated_adenocarcinoma_with_mixed_glandulair_mucinous_growth_patern_moderate_budding	t4	n0	m0	II
SMC119	MSI	Patient_21	SMC5	SMC119	914	na	Hepatic flexure colon	SMC119	SMC	Adenocarcinoma, MD	T3	N0	M0	IIA
SC044	MSI	Patient_22	KUL5	SC044	517	right	caecum	SC044	kul5	Low_differentiated_adenocarcinoma	t3	n1	m0	III
CRC2794	MSS	Patient_01	CRC16	CRC2794	1122	Left	descending	CRC2794	sg-crc16	Adenocarcinoma_moderately_differentiated	3	0	0	IIA
CRC2810	MSS	Patient_02	CRC16	CRC2810	1618	Left	sigmoid	CRC2810	sg-crc16	Adenocarcinoma_moderately_differentiated	4b	2b	0	IIIC
SMC145	MSS	Patient_03	SMC5	SMC145	1206	na	Ascending colon	SMC145	SMC	Adenocarcinoma, MD	T3	N0	M0	IIA
SMC01	MSS	Patient_04	SMC	SMC01	1126	left	rectum	SMC01-T	smc	Adenocarcinoma_well_differentiated	t3	n0	m0
CRC2786	MSS	Patient_05	CRC16	CRC2786	447	Right	ascending	CRC2786	sg-crc16	moderately_differentiated	3	0	0	IIA
SC040	MSS	Patient_06	KUL5	SC040	2840	right	ascending	SC040	kul5	Moderately_differentiated_adenocarcinoma_NST	t3	n0	m0	II
CRC2841	MSS	Patient_07	CRC16	CRC2841	4516	Left	Sigmoid	CRC2841	sg-crc16	Sigmoid. Adenocarcinoma_moderately_differentiated	4a	2b	0	IIIC
SC031	MSS	Patient_08	KUL3	SC031	24	left	sigmoid	SC031	kul3	Well_differentiated_adenocarcinoma_NST	t1	n0	m0	I
SMC17	MSS	Patient_09	SMC	SMC17	228	right	hepatic_flexure	SMC17-T	smc	Mucinous_adenocarcinoma	t4	n	m0	III
SMC180	MSS	Patient_10	SMC5	SMC180	2338	na	Hepatic flexure colon	SMC180	SMC	Adenocarcinoma, MD	T3	N1b	M0	IIIB
SMC02	MSS	Patient_11	SMC	SMC02	546	left	rectum	SMC02-T	smc	Adenocarcinoma_well_differentiated	t3	n1	m0	III
SMC197	MSS	Patient_12	SMC5	SMC197	645	na	Ascending colon	SMC197	SMC	Adenocarcinoma, MD	T3	N1c	M0	IIIB
SC043	MSS	Patient_13	KUL5	SC043	244	left	sigmoid	SC043	kul5	Moderately_differentiated_adenocarcinoma_NST	t4	n1	m0	III
SMC108	MSS	Patient_14	SMC5	SMC108	1506	na	Hepatic flexure colon	SMC108	SMC	Adenocarcinoma, MD	T3	N0	M0	IIA
SMC20	MSS	Patient_15	SMC	SMC20	312	right	ascending	SMC20-T	smc	Adenocarcinoma_moderately_differentiated	t3	n1	m0	III
SMC174	MSS	Patient_16	SMC5	SMC174	2071	na	Hepatic flexure colon	SMC174	SMC	Adenocarcinoma, MD	T4a	N1a	M0	IIIB
SC021	MSS	Patient_17	KUL3	SC021	169	left	sigmoid	SC021	kul3	Moderately_differentiated_adenocarcinoma	t4	n1	m1	IV
SMC08	MSS	Patient_18	SMC	SMC08	1042	left	sigmoid	SMC08-T	smc	Adenocarcinoma_moderately_differentiated	t3	n1	m0	III
SMC21	MSS	Patient_19	SMC	SMC21	542	left	rectum	SMC21-T	smc	Adenocarcinoma_moderately_differentiated	t3	n1	m1	IV
SMC112	MSS	Patient_20	SMC5	SMC112	660	na	Ascending colon	SMC112	SMC	Adenocarcinoma, MD	T3	N0	M0	IIA
SMC63	MSS	Patient_21	SMC5	SMC63	478	na	Ascending colon	SMC63	SMC	Adenocarcinoma, MD	T4a	N2b	M0	IIIC
CRC2795	MSS	Patient_22	CRC16	CRC2795	1511	Left	rectum	CRC2795	sg-crc16	Adenocarcinoma_moderately_differentiated	4a	1a	0	IIIB
CRC2899	MSS	Patient_23	CRC16	CRC2899	1480	Right	hepatic_flexure	CRC2899	sg-crc16	Adenocarcinoma_poorly_differentiated	3	1a	1a	IVA
SMC11	MSS	Patient_24	SMC	SMC11	952	left	sigmoid	SMC11-T	smc	Adenocarcinoma_well_differentiated	t2	n1	m0	III
CRC2811	MSS	Patient_25	CRC16	CRC2811	1995	Left	sigmoid	CRC2811	sg-crc16	Adenocarcinoma_moderately_differentiated	3	2b	0	IIIC
CRC2803	MSS	Patient_26	CRC16	CRC2803	2311	Left	rectum	CRC2803	sg-crc16	Adenocarcinoma_moderately_differentiated	3	1a	0	IIIB
SC019	MSS	Patient_27	KUL3	SC019	1382	left	rectosigmoid	SC019	kul3	Moderately_differentiated_adenocarcinoma_NST	t3	n1	m0	III
SMC25	MSS	Patient_28	SMC	SMC25	658	left	sigmoid	SMC25-T	smc	Adenocarcinoma_moderately_differentiated	t3	n2	m1	IV
SMC217	MSS	Patient_29	SMC5	SMC217	1389	na	Ascending colon	SMC217	SMC	Adenocarcinoma, MD	T4a	N1b	M0	IIIB
SMC164	MSS	Patient_30	SMC5	SMC164	914	na	Ascending colon	SMC164	SMC	Adenocarcinoma, MD	T3	N0	M0	IIA
SMC19	MSS	Patient_31	SMC	SMC19	747	right	ascending	SMC19-T	smc	Mucinous_adenocarcinoma	t4	n1	m0	III
SMC04	MSS	Patient_32	SMC	SMC04	553	left	sigmoid	SMC04-T	smc	Adenocarcinoma_moderately_differentiated	t3	n1	m0	III
SMC23	MSS	Patient_33	SMC	SMC23	634	right	ascending	SMC23-T	smc	Adenocarcinoma_moderately_differentiated	t3	n1	m0	III
SMC16	MSS	Patient_34	SMC	SMC16	118	right	ascending	SMC16-T	smc	Adenocarcinoma_moderately_differentiated	t4	n1	m0	III
CRC2801	MSS	Patient_35	CRC16	CRC2801	496	Left	descending	CRC2801	sg-crc16	Adenocarcinoma_moderately_differentiated	4a	2b	0	IIIC
SMC15	MSS	Patient_36	SMC5	SMC15	2176	left	sigmoid	SMC15-T	smc	Adenocarcinoma_well_differentiated	t3	n0	m0	II
CRC2787	MSS	Patient_37	CRC16	CRC2787	557	Left	rectum	CRC2787	sg-crc16	Mucinous	3	0	0	IIA
SMC05	MSS	Patient_38	SMC	SMC05	583	right	ascending	SMC05-T	smc	Adenocarcinoma_well_differentiated	t3	n0	m0	II
SMC215	MSS	Patient_39	SMC5	SMC215	184	na	Ascending colon	SMC215	SMC	Adenocarcinoma, WD	T3	N0	M0	IIA
SMC14	MSS	Patient_40	SMC	SMC14	652	left	rectosigmoid	SMC14-T	smc	Adenocarcinoma_moderately_differentiated	t4	n1	m0	III
SMC22	MSS	Patient_41	SMC	SMC22	360	left	sigmoid	SMC22-T	smc	Adenocarcinoma_moderately_differentiated	t3	n1	m0	III
