# Supplementary material for: Single cell dynamics of tumor specificity vs bystander activity in CD8+ T cells define the diverse immune landscapes in colorectal cancer
Source: Cell Discov. 2023 Nov 15;9:114. doi: 10.1038/s41421-023-00605-4 (PMC10652011; doi:10.1038/s41421-023-00605-4)
Supplement: Supplementary file 3 — Supplementary Table S2 [file 41421_2023_605_MOESM3_ESM.xlsx]

## Sheet: Sheet1
		MSI cell annotations
Cluster	Name	ShortName	Genes
11	CD8+ T partial effector	Tparteff	IFNGHIGH, TNFHIGH, CCL4HIGH, PRF1LOW, GZMBMED, GZMKMED, CCL5HIGH, CCL3HIGH, CTLA4+, PDCD1LOW, ICOSHIGH, LAG3LOW, TIGITMED, ENTPD1NULL, HAVCR2NULL
10	CD8+ T EOMESHIGH memory exhausted	T-EOMES-memex	IFNG+, GZMBMED, GZMKHIGH, CCL4MED, CCL5HIGH, CCL3MED, LAG3MMED,PDCD1MED, PRF1+, TIGIT+, TNFRSF9+,EOMESHIGH
5	CD8+ T naive	Tn	IL7RHIGH, GZMB/KLOW, PRF1LOW, IFNGLOW, TNFLOW
3	CD8+ T TOXHIGH memory exhausted	T-TOX-memex	TOXHIGH, TNFRSF9HIGH, TIGITHIGH,PRF1+, LAG3HIGH, IFNGLOW, GZMBMED, KLRG1LOW, SELLLOW, CCR7NULL
0	CD8+ T exhausted	Tex	IFNGLOW, HAVCR2HIGH, GZMBHIGH, ENTPD1HIGH, CTLA4MED, GZMKNULL, LAG3HIGH, PRF1MED, TIGITHIGH
1	CD8+ T central memory	Tcmem	CCR7HIGH, CD27MID, IL7R+, IFNGLOW, PRF1LOW, GZMBLOW
7	CD8+ T resident memory	Tresmem	ITGAEMED, KLRG1LOW, CCR7LOW, SELLLOW, KLF2NULL, IFNGLOW
6	CD8+ MAIT like	MAIT	CD8A+, CD8BLOW, PRF1HIGH, IFNGLOW, GZMBHIGH, GZMKNULL
9	CD8+ MAIT like activated	MAITact	CD8A+, CD8BLOW, IFNG+, PRF1+,GZMBMED,GZMK+
2	CD8+ T partial activated	Tpartact	IFNG+, LAG3HIGH, TIGIT+, PRF1+, GZMBHIGH, GZMKHIGH
8	CD8+ T progenitor activated	Tproact	IFNGLOW, IL7R+, PRF1+, LAG3+, GZMBHIGH
4	CD8+ T low functional	Tlofun	IFNGLOW, TIGITLOW, PRF1LOW, GZMBLOW, GZMKLOW
		MSS cell annotations
Cluster	Name	ShortName	Genes
2	CD8+ T naive inflamed	Tninfl	IL7RHIGH, GZMA/B+, GZMKLOW, PRF1+, IFNGLOW, TNF+
8	CD8+ T effector exhausted	Teffex	IFNGHIGH, TNF+, CCL4HIGH, PRF1+, GZMA/BHIGH, GZMKMED, CCL5HIGH, CCL3MED, CTLA4+, PDCD1+, ICOS+, LAG3MED, TIGIT+, ENTPD1LOW, HAVCR2+
0	CD8+ T TOXHIGH memory exhausted	T-TOX-memex	IFNGMED, HAVCR2HIGH, GZMA/BHIGH, ENTPD1HIGH, CTLA4HIGH, GZMK+, LAG3HIGH, PRF1+, TIGITHIGH, TOXHIGH, PDCD1HIGH
1	CD8+ T central memory	Tcmem	CCR7MED, CD27MED, IL7R+, IFNGLOW, PRF1LOW, GZMBLOW, EOMESMED
6	CD8+ T EOMESMED TOCMED memory exhausted	T-EOMES-TOX-memex	STAT1HIGH, IFNGMED, PRF1MED, GZMA/BHIGH, GZMKMED, CD27HIGH, CTLA4+, HAVCR2MED, LAG3HIGH, TIGITMED, EOMESMED, TOXMED, PDCD1MED
9	CD8+ T inflamed resident memory	Tinflresmem	ITGAEHIGH, KLRG1NULL, CCR7LOW, SELNULL, KLF2LOW, IFNG+, GZMAMED, GZMB+, IL7RMED, PRF1+, TIGIT+
10	CD8+ T EOMESHIGH memory exhausted	T-EOMES-memex	IFNG+, LAG3MED, TIGIT+, PRF1+, GZMAHIGH, GZMBMED, GZMKHIGH, EOMESHIGH, PDCD1+
5	CD8+ T exhausted	Tex	IFNG+, PRF1+, GMAMED, GZMKHIGH, GZMBLOW, ICOS+, IL2RBLOW, PDCD1+, LAG3+, STAT1+, TIGIT+, TNF+
7	CD8+ MAIT like activated	MAITact	CD8A+, CD8BLOW, IFNG+, PRF1HIGH, GZMAMED, GZMBHIGH, GZMKLOW, TNF+, TIGITLOW, LAG3+, IL2RB+
4	CD8+ IL17AHIGH MAIT	MAIT-IL17A	CD8A+, CD8ABLOW, IFNGLOW, CTLA4MED, ENTPD1+, GZMA/B/KLOW, ICOSHIGH, LAG3+, PDCD1+, PRF1lLOW, STAT1MED, TIGIT+, TNF+, TNFRSF9+, IL17AHIGH
