# Supplementary material for: Single cell dynamics of tumor specificity vs bystander activity in CD8+ T cells define the diverse immune landscapes in colorectal cancer
Source: Cell Discov. 2023 Nov 15;9:114. doi: 10.1038/s41421-023-00605-4 (PMC10652011; doi:10.1038/s41421-023-00605-4)
Supplement: Supplementary file 6 — Supplementary Table S5 [file 41421_2023_605_MOESM6_ESM.xlsx]

## Sheet: Sheet1
Epitope target	Epitope group
ambiguous	Ambiguous
PPE family protein	Bacterial
PE family protein	Bacterial
Ryanodine receptor 3	Self
T-box transcription factor TBX3	Self
islet-specific glucose-6-phosphatase-related protein isoform 1	Self
olfactory receptor 5M8	Self
orexin precursor [Homo sapiens]	Self
Insulin precursor	Self
Cancer/testis antigen 1	Shared_cancer
Chain C, Germline-governed Recognition Of A Cancer Epitope By An ImmunodomiUnknownt Human T Cell Receptor	Shared_cancer
Unknown	Exclusive
45 kDa immediate-early protein 2	Viral
7b	Viral
BMLF1 protein	Viral
BRLF1	Viral
BZLF1	Viral
Chain B, Spike glycoprotein	Viral
DNA polymerase	Viral
EBNA-3B nuclear protein	Viral
Gag	Viral
Gag polyprotein	Viral
Latent membrane protein 2	Viral
Matrix protein 1	Viral
Nucleoprotein	Viral
ORF10 protein [Severe acute respiratory syndrome coronavirus 2]	Viral
ORF3a protein [Severe acute respiratory syndrome coronavirus 2]	Viral
ORF7a protein [Severe acute respiratory syndrome coronavirus 2]	Viral
ORF7b [Severe acute respiratory syndrome coronavirus 2]	Viral
ORF8 protein [Severe acute respiratory syndrome coronavirus 2]	Viral
PA	Viral
Protein PB1-F2	Viral
RNA-directed RNA polymerase catalytic subunit	Viral
Replicase polyprotein 1ab	Viral
Spike glycoprotein	Viral
Spike glycoprotein precursor	Viral
membrane glycoprotein [Severe acute respiratory syndrome coronavirus 2]	Viral
non-structural protein NS4b	Viral
nuclear antigen EBNA-3	Viral
nucleocapsid phosphoprotein [Severe acute respiratory syndrome coronavirus 2]	Viral
nucleocapsid protein	Viral
nucleoprotein	Viral
orf1ab polyprotein [Severe acute respiratory syndrome coronavirus 2]	Viral
pM45	Viral
pp65	Viral
precore/core protein	Viral
regulatory protein IE1 [Human betaherpesvirus 5]	Viral
surface glycoprotein [Severe acute respiratory syndrome coronavirus 2]	Viral
transcriptional activator Tax	Viral
EBNA3A nuclear protein	Viral
Distinct conformational states of SARS-CoV-2 spike protein	Viral
polymerase	Viral
EBNA-1 protein	Viral
HCMVUL83	Viral
pol protein	Viral
hemagglutinin HA1	Viral
