# Supplementary material for: Single cell dynamics of tumor specificity vs bystander activity in CD8+ T cells define the diverse immune landscapes in colorectal cancer
Source: Cell Discov. 2023 Nov 15;9:114. doi: 10.1038/s41421-023-00605-4 (PMC10652011; doi:10.1038/s41421-023-00605-4)
Supplement: Supplementary file 7 — Supplementary Table S6 [file 41421_2023_605_MOESM7_ESM.xlsx]

## Sheet: MSI ISC calls
Source	TCGA-5M-AAT6-01	TCGA-A6-2672-01	TCGA-A6-2686-01	TCGA-A6-3809-01	TCGA-A6-5661-01	TCGA-A6-5665-01	TCGA-A6-6653-01	TCGA-A6-6780-01	TCGA-A6-6781-01	TCGA-AA-3492-01	TCGA-AA-3663-01	TCGA-AA-3713-01	TCGA-AA-A01P-01	TCGA-AD-5900-01	TCGA-AD-6889-01	TCGA-AD-6895-01	TCGA-AD-6964-01	TCGA-AD-A5EJ-01	TCGA-AM-5821-01	TCGA-AU-6004-01	TCGA-AY-6197-01	TCGA-AZ-4313-01	TCGA-AZ-4615-01	TCGA-AZ-6598-01	TCGA-AZ-6601-01	TCGA-CK-4951-01	TCGA-CK-5913-01	TCGA-CK-5916-01	TCGA-CK-6746-01	TCGA-CK-6747-01	TCGA-CM-4743-01	TCGA-CM-5861-01	TCGA-CM-6162-01	TCGA-CM-6171-01	TCGA-CM-6674-01	TCGA-D5-6530-01	TCGA-D5-6540-01	TCGA-D5-6927-01	TCGA-D5-6928-01	TCGA-D5-6930-01	TCGA-DC-6154-01	TCGA-DM-A1HB-01	TCGA-EI-6507-01	TCGA-EI-6882-01	TCGA-F4-6570-01	TCGA-F4-6703-01	TCGA-F4-6856-01	TCGA-G4-6302-01	TCGA-G4-6304-01
TCGA-5M-AAT6-01	1	0.678003	0.47784	0.452865	0.198268	0.701843	0.0482502	0.29216	0.415246	0.720893	0.521824	0.365183	0.415444	0.723805	0.00740773	0.772707	0.832758	0.348915	0.192593	0.361983	0.492909	0.232803	0.756924	0.468399	0.450187	0.434328	0.584306	0.370352	0.698279	0.0995844	0.537394	0.0533955	0.304988	0.461282	0.548822	0.435146	0.382345	0.758578	0.451672	0.758055	0.0637966	0.160395	0.704384	0.142178	0.412933	0.420718	0.591412	0.357783	0.252919
TCGA-A6-2672-01	0.678003	1	0.326413	0.694997	0.231744	0.779764	-0.0404074	0.354353	0.420732	0.591225	0.489322	0.196493	0.16329	0.675976	-0.178199	0.573053	0.550429	0.30372	0.223526	0.26214	0.59123	0.145971	0.52691	0.252118	0.211399	0.2714	0.603313	0.200603	0.542655	-0.018095	0.35602	-0.00851111	0.25586	0.595915	0.466364	0.185916	0.27066	0.71428	0.220043	0.486447	0.150174	0.0193016	0.640529	0.118951	0.236045	0.342191	0.464547	0.408708	0.442963
TCGA-A6-2686-01	0.47784	0.326413	1	0.281727	0.492439	0.216549	0.320147	0.687397	0.728309	0.214975	0.0857568	0.782621	0.710186	0.169091	0.271125	0.276441	0.378496	0.0399035	0.683844	0.686857	0.0774273	0.0467087	0.271955	-0.120575	0.681328	0.694978	0.0464546	0.676599	0.168615	0.260857	0.0921682	0.00243408	0.51931	0.00739476	0.072366	0.699039	-0.145402	0.516337	0.809638	0.190962	-0.446314	-0.474824	0.339179	0.608009	0.805712	0.94197	0.0589396	-0.199921	-0.0415112
TCGA-A6-3809-01	0.452865	0.694997	0.281727	1	0.0216576	0.522392	-0.234408	0.503591	0.300715	0.376502	0.15123	0.109762	0.204062	0.427486	-0.350834	0.399971	0.376065	0.243793	0.279353	0.181942	0.531198	-0.196045	0.279588	-0.0018089	0.120906	0.156745	0.265606	0.239078	0.446064	-0.354932	0.132821	-0.220283	0.121754	0.325007	0.180845	0.140813	0.136295	0.612236	0.186254	0.289546	0.246792	-0.174865	0.46039	0.0491452	0.239582	0.323235	0.147659	0.251223	0.439521
TCGA-A6-5661-01	0.198268	0.231744	0.492439	0.0216576	1	0.251986	0.636763	0.279511	0.475774	0.210238	0.510744	0.618861	0.3139	0.288142	0.700248	0.0152763	0.104964	0.165337	0.431721	0.766776	0.236938	0.0612684	0.14932	0.171433	0.362768	0.505278	0.353807	0.321951	0.0947602	0.559069	0.191017	0.340108	0.645266	0.222624	0.113218	0.445702	0.286989	0.21047	0.317655	0.226866	-0.0423842	0.082181	0.118115	0.683795	0.472963	0.486672	0.0744619	0.258616	-0.059379
TCGA-A6-5665-01	0.701843	0.779764	0.216549	0.522392	0.251986	1	0.0173555	0.190076	0.324258	0.766831	0.581298	0.22743	0.130943	0.742839	-0.0282803	0.730443	0.664794	0.564545	0.120345	0.21901	0.711523	0.257256	0.659726	0.504336	0.142896	0.271853	0.732477	0.134978	0.630235	-0.0176731	0.485513	-0.00810184	0.239217	0.751586	0.559442	0.265992	0.557594	0.762256	0.149524	0.739118	0.29177	0.274003	0.80111	0.212883	0.117879	0.204664	0.652997	0.417706	0.42259
TCGA-A6-6653-01	0.0482502	-0.0404074	0.320147	-0.234408	0.636763	0.0173555	1	0.00222076	0.331731	0.223103	0.339016	0.625102	0.254646	-0.0524915	0.804632	-0.0461495	-0.0504098	0.307059	0.262927	0.440919	0.022027	0.211432	-0.000556487	0.28263	0.309044	0.520304	0.249901	0.266354	-0.164996	0.680323	0.279243	0.376889	0.580293	0.210669	0.140629	0.369366	0.200358	0.0146387	0.255463	0.174678	-0.374192	-0.0438246	-0.0743093	0.578197	0.351904	0.259536	0.134038	0.231383	0.056329
TCGA-A6-6780-01	0.29216	0.354353	0.687397	0.503591	0.279511	0.190076	0.00222076	1	0.737724	0.111192	-0.0282194	0.456977	0.749586	0.166468	-0.00528675	0.237418	0.287048	-0.0452293	0.715232	0.47577	0.0874645	-0.0569064	0.177063	-0.273217	0.643485	0.5955	-0.0708485	0.765533	0.247422	0.138979	-0.0290254	-0.0098335	0.455584	-0.0934794	-0.0217131	0.725389	-0.154741	0.527136	0.757815	0.065823	-0.201346	-0.488081	0.279948	0.39762	0.623833	0.762276	-0.0802027	-0.215378	0.026343
TCGA-A6-6781-01	0.415246	0.420732	0.728309	0.300715	0.475774	0.324258	0.331731	0.737724	1	0.26556	0.304566	0.670286	0.574998	0.235043	0.260501	0.244835	0.34559	0.173519	0.445494	0.539688	0.190267	0.138455	0.227983	0.00908186	0.579883	0.654045	0.227173	0.596824	0.123423	0.404623	0.0981679	0.185926	0.719151	0.224541	0.222337	0.764687	0.0402048	0.460647	0.709055	0.261789	-0.315802	-0.339732	0.390134	0.57873	0.516201	0.627188	0.181814	0.0645499	0.00207795
TCGA-AA-3492-01	0.720893	0.591225	0.214975	0.376502	0.210238	0.766831	0.223103	0.111192	0.26556	1	0.648679	0.346908	0.178398	0.648164	0.0917929	0.67384	0.761256	0.533871	0.141788	0.19296	0.690427	0.29622	0.737929	0.557801	0.133584	0.39953	0.744069	0.190999	0.677842	0.0803886	0.589545	0.0702764	0.297623	0.728428	0.592618	0.371201	0.626062	0.755161	0.195621	0.830704	0.167489	0.330164	0.71779	0.188615	0.138729	0.19626	0.638336	0.403469	0.362628
TCGA-AA-3663-01	0.521824	0.489322	0.0857568	0.15123	0.510744	0.581298	0.339016	-0.0282194	0.304566	0.648679	1	0.274795	-0.00314945	0.670079	0.359274	0.368108	0.539767	0.409072	-0.0808487	0.345011	0.608488	0.267796	0.57746	0.625855	0.0615835	0.215608	0.8136	0.0163284	0.494638	0.378196	0.436215	0.355733	0.480435	0.78188	0.597349	0.26903	0.767027	0.386024	0.0412783	0.718482	0.256848	0.489854	0.533615	0.309756	-0.0213559	0.00350895	0.645708	0.699298	0.151252
TCGA-AA-3713-01	0.365183	0.196493	0.782621	0.109762	0.618861	0.22743	0.625102	0.456977	0.670286	0.346908	0.274795	1	0.570733	0.231509	0.467651	0.31154	0.296905	0.238724	0.608333	0.753625	0.14028	0.156128	0.204991	0.146057	0.579393	0.725024	0.254815	0.581604	0.118454	0.405257	0.225416	0.218971	0.700145	0.150442	0.219548	0.654402	0.139845	0.408541	0.594617	0.398662	-0.355423	-0.304354	0.212463	0.717775	0.718012	0.728377	0.144581	0.064385	0.0239932
TCGA-AA-A01P-01	0.415444	0.16329	0.710186	0.204062	0.3139	0.130943	0.254646	0.749586	0.574998	0.178398	-0.00314945	0.570733	1	0.170682	0.269831	0.341634	0.403938	-0.0325893	0.750424	0.548536	-0.030932	-0.0374233	0.298205	-0.112392	0.906106	0.805519	-0.077085	0.96565	0.310151	0.426344	0.103247	-0.0214697	0.599207	-0.202052	0.0358028	0.818317	-0.0955776	0.443182	0.936175	0.198071	-0.326851	-0.410816	0.257441	0.468353	0.766666	0.750813	-0.0267243	-0.251027	-0.101455
TCGA-AD-5900-01	0.723805	0.675976	0.169091	0.427486	0.288142	0.742839	-0.0524915	0.166468	0.235043	0.648164	0.670079	0.231509	0.170682	1	-0.0190823	0.735003	0.634721	0.331881	0.0945537	0.400621	0.609861	0.0954401	0.680521	0.575671	0.232772	0.211109	0.752304	0.197712	0.769206	-0.0367556	0.476735	0.100404	0.339848	0.541397	0.585872	0.197624	0.681792	0.578399	0.14174	0.772577	0.441414	0.388554	0.586663	0.0613823	0.17708	0.171665	0.498099	0.52904	0.286633
TCGA-AD-6889-01	0.00740773	-0.178199	0.271125	-0.350834	0.700248	-0.0282803	0.804632	-0.00528675	0.260501	0.0917929	0.359274	0.467651	0.269831	-0.0190823	1	-0.183117	-0.0972807	0.151248	0.196358	0.506993	0.0537563	0.0187552	-0.036364	0.184288	0.291143	0.518246	0.146859	0.231243	-0.170169	0.672416	0.224674	0.271626	0.573982	0.120718	-0.106212	0.371201	0.218919	-0.0345642	0.297634	0.123298	-0.272052	0.125103	-0.115006	0.567476	0.211495	0.199693	-0.0329224	0.086644	-0.17882
TCGA-AD-6895-01	0.772707	0.573053	0.276441	0.399971	0.0152763	0.730443	-0.0461495	0.237418	0.244835	0.67384	0.368108	0.31154	0.341634	0.735003	-0.183117	1	0.714643	0.537633	0.187159	0.259888	0.423712	0.324751	0.668387	0.597274	0.337704	0.271744	0.512874	0.340134	0.725414	-0.0727432	0.631901	0.0948129	0.198452	0.422618	0.642073	0.285668	0.512513	0.646914	0.268811	0.724203	0.282738	0.20925	0.632193	0.0580964	0.379604	0.283893	0.563656	0.332235	0.475976
TCGA-AD-6964-01	0.832758	0.550429	0.378496	0.376065	0.104964	0.664794	-0.0504098	0.287048	0.34559	0.761256	0.539767	0.296905	0.403938	0.634721	-0.0972807	0.714643	1	0.326258	0.184812	0.196405	0.503078	0.282076	0.901614	0.446801	0.375171	0.3243	0.552562	0.386067	0.792548	0.06389	0.362853	-0.000546896	0.228112	0.477444	0.64104	0.498307	0.467968	0.718657	0.404139	0.78549	0.135881	0.232865	0.882484	0.177815	0.346782	0.347331	0.674996	0.298659	0.110184
TCGA-AD-A5EJ-01	0.348915	0.30372	0.0399035	0.243793	0.165337	0.564545	0.307059	-0.0452293	0.173519	0.533871	0.409072	0.238724	-0.0325893	0.331881	0.151248	0.537633	0.326258	1	-0.110159	0.0349861	0.52547	0.461362	0.378573	0.737921	0.0461866	0.165825	0.562437	-0.0132828	0.252126	0.139444	0.593326	0.287646	0.181699	0.616177	0.571135	0.177476	0.587714	0.326091	-0.0554458	0.531666	0.338571	0.351554	0.429931	0.254641	0.0437488	-0.0439425	0.575084	0.524253	0.653143
TCGA-AM-5821-01	0.192593	0.223526	0.683844	0.279353	0.431721	0.120345	0.262927	0.715232	0.445494	0.141788	-0.0808487	0.608333	0.750424	0.0945537	0.196358	0.187159	0.184812	-0.110159	1	0.630184	-0.0116263	-0.0115828	0.107898	-0.30632	0.680154	0.709383	-0.0600591	0.744327	0.136785	0.263472	-0.0124752	0.0355192	0.437708	-0.163194	-0.0414853	0.601265	-0.196448	0.445746	0.683401	0.0366885	-0.266256	-0.501926	0.12694	0.530497	0.744225	0.825243	-0.127516	-0.28149	0.0226244
TCGA-AU-6004-01	0.361983	0.26214	0.686857	0.181942	0.766776	0.21901	0.440919	0.47577	0.539688	0.19296	0.345011	0.753625	0.548536	0.400621	0.506993	0.259888	0.196405	0.0349861	0.630184	1	0.102433	-0.0952263	0.0990596	0.061883	0.515074	0.599257	0.184618	0.518173	0.184407	0.353349	0.271356	0.199008	0.684889	0.067549	0.0847102	0.505148	0.185287	0.302534	0.526369	0.267201	-0.136399	-0.18906	0.0949989	0.602131	0.67449	0.679556	-0.0547596	0.096402	0.00833642
TCGA-AY-6197-01	0.492909	0.59123	0.0774273	0.531198	0.236938	0.711523	0.022027	0.0874645	0.190267	0.690427	0.608488	0.14028	-0.030932	0.609861	0.0537563	0.423712	0.503078	0.52547	-0.0116263	0.102433	1	0.0141395	0.500108	0.371619	-0.0442222	0.181844	0.678916	-0.00256678	0.572185	-0.0579433	0.288577	-0.0333578	0.168822	0.710794	0.318105	0.153507	0.627946	0.624994	-0.0111049	0.617345	0.475012	0.374419	0.616274	0.257358	-0.0245657	0.047948	0.450069	0.474127	0.302482
TCGA-AZ-4313-01	0.232803	0.145971	0.0467087	-0.196045	0.0612684	0.257256	0.211432	-0.0569064	0.138455	0.29622	0.267796	0.156128	-0.0374233	0.0954401	0.0187552	0.324751	0.282076	0.461362	-0.0115828	-0.0952263	0.0141395	1	0.334977	0.475285	0.152179	0.125965	0.383358	-0.0429854	0.014646	0.322312	0.424004	0.698722	0.0150882	0.323278	0.582396	0.176518	0.185703	0.203892	-0.00721958	0.294666	-0.0047593	0.279138	0.253644	0.0617411	-0.00522792	0.0321565	0.596384	0.276784	0.396753
TCGA-AZ-4615-01	0.756924	0.52691	0.271955	0.279588	0.14932	0.659726	-0.000556487	0.177063	0.227983	0.737929	0.57746	0.204991	0.298205	0.680521	-0.036364	0.668387	0.901614	0.378573	0.107898	0.0990596	0.500108	0.334977	1	0.552716	0.350054	0.277265	0.660995	0.310337	0.790537	0.111089	0.363213	0.00944394	0.189565	0.49821	0.695528	0.436707	0.502201	0.636285	0.308592	0.790926	0.174947	0.348508	0.835113	0.142582	0.256722	0.255792	0.731827	0.330736	0.132879
TCGA-AZ-6598-01	0.468399	0.252118	-0.120575	-0.0018089	0.171433	0.504336	0.28263	-0.273217	0.00908186	0.557801	0.625855	0.146057	-0.112392	0.575671	0.184288	0.597274	0.446801	0.737921	-0.30632	0.061883	0.371619	0.475285	0.552716	1	0.00157304	0.0282261	0.709672	-0.0944785	0.441689	0.174814	0.698222	0.387025	0.193145	0.596636	0.724456	0.0563643	0.780173	0.219781	-0.152656	0.714858	0.357451	0.615632	0.380386	-0.0062201	-0.0648448	-0.190026	0.649038	0.676249	0.450093
TCGA-AZ-6601-01	0.450187	0.211399	0.681328	0.120906	0.362768	0.142896	0.309044	0.643485	0.579883	0.133584	0.0615835	0.579393	0.906106	0.232772	0.291143	0.337704	0.375171	0.0461866	0.680154	0.515074	-0.0442222	0.152179	0.350054	0.00157304	1	0.785511	0.0781705	0.887079	0.216938	0.550867	0.0918518	0.15261	0.596944	-0.151305	0.204473	0.771253	-0.0981691	0.369626	0.861688	0.223692	-0.298026	-0.359831	0.243725	0.476165	0.739306	0.692522	0.130229	-0.0920937	-0.0188586
TCGA-CK-4951-01	0.434328	0.2714	0.694978	0.156745	0.505278	0.271853	0.520304	0.5955	0.654045	0.39953	0.215608	0.725024	0.805519	0.211109	0.518246	0.271744	0.3243	0.165825	0.709383	0.599257	0.181844	0.125965	0.277265	0.0282261	0.785511	1	0.210491	0.78219	0.167579	0.580048	0.286422	0.111963	0.749697	0.109427	0.10527	0.810928	0.0168862	0.543405	0.842732	0.346451	-0.399054	-0.307851	0.242556	0.582863	0.590147	0.695143	0.0875546	-0.105138	0.0433288
TCGA-CK-5913-01	0.584306	0.603313	0.0464546	0.265606	0.353807	0.732477	0.249901	-0.0708485	0.227173	0.744069	0.8136	0.254815	-0.077085	0.752304	0.146859	0.512874	0.552562	0.562437	-0.0600591	0.184618	0.678916	0.383358	0.660995	0.709672	0.0781705	0.210491	1	-0.043314	0.492365	0.206907	0.45009	0.281867	0.329031	0.806013	0.732843	0.185648	0.709682	0.506724	-0.0316874	0.79197	0.303787	0.444521	0.570149	0.170374	-0.0676568	-0.0106505	0.742483	0.722202	0.360069
TCGA-CK-5916-01	0.370352	0.200603	0.676599	0.239078	0.321951	0.134978	0.266354	0.765533	0.596824	0.190999	0.0163284	0.581604	0.96565	0.197712	0.231243	0.340134	0.386067	-0.0132828	0.744327	0.518173	-0.00256678	-0.0429854	0.310337	-0.0944785	0.887079	0.78219	-0.043314	1	0.356402	0.414743	0.0540839	-0.00495628	0.644206	-0.176989	0.0663028	0.804089	-0.0712373	0.430615	0.897325	0.19269	-0.282617	-0.408228	0.272419	0.504232	0.775637	0.731849	-0.0245587	-0.206709	-0.084707
TCGA-CK-6746-01	0.698279	0.542655	0.168615	0.446064	0.0947602	0.630235	-0.164996	0.247422	0.123423	0.677842	0.494638	0.118454	0.310151	0.769206	-0.170169	0.725414	0.792548	0.252126	0.136785	0.184407	0.572185	0.014646	0.790537	0.441689	0.216938	0.167579	0.492365	0.356402	1	-0.105839	0.384167	-0.102164	0.170364	0.388443	0.472337	0.291312	0.574156	0.638329	0.22373	0.709021	0.408878	0.356088	0.698998	0.0819414	0.293147	0.228943	0.462648	0.2871	0.139211
TCGA-CK-6747-01	0.0995844	-0.018095	0.260857	-0.354932	0.559069	-0.0176731	0.680323	0.138979	0.404623	0.0803886	0.378196	0.405257	0.426344	-0.0367556	0.672416	-0.0727432	0.06389	0.139444	0.263472	0.353349	-0.0579433	0.322312	0.111089	0.174814	0.550867	0.580048	0.206907	0.414743	-0.105839	1	0.137579	0.429157	0.603657	0.127694	0.223024	0.544621	0.0751888	-0.007373	0.431883	0.122186	-0.330244	-0.0386039	0.0096215	0.5639	0.276483	0.211375	0.258326	0.179087	-0.107658
TCGA-CM-4743-01	0.537394	0.35602	0.0921682	0.132821	0.191017	0.485513	0.279243	-0.0290254	0.0981679	0.589545	0.436215	0.225416	0.103247	0.476735	0.224674	0.631901	0.362853	0.593326	-0.0124752	0.271356	0.288577	0.424004	0.363213	0.698222	0.0918518	0.286422	0.45009	0.0540839	0.384167	0.137579	1	0.313173	0.20553	0.460495	0.460808	0.154651	0.53098	0.40139	0.0684281	0.558628	0.13143	0.364945	0.249487	-0.00621363	0.101934	0.0778695	0.383428	0.345688	0.637769
TCGA-CM-5861-01	0.0533955	-0.00851111	0.00243408	-0.220283	0.340108	-0.00810184	0.376889	-0.0098335	0.185926	0.0702764	0.355733	0.218971	-0.0214697	0.100404	0.271626	0.0948129	-0.000546896	0.287646	0.0355192	0.199008	-0.0333578	0.698722	0.00944394	0.387025	0.15261	0.111963	0.281867	-0.00495628	-0.102164	0.429157	0.313173	1	0.248664	0.155685	0.338225	0.135006	0.287748	-0.0423308	-0.0547089	0.123177	0.187875	0.354615	-0.0889808	0.11379	0.0589385	-0.00166013	0.241952	0.461865	0.27357
TCGA-CM-6162-01	0.304988	0.25586	0.51931	0.121754	0.645266	0.239217	0.580293	0.455584	0.719151	0.297623	0.480435	0.700145	0.599207	0.339848	0.573982	0.198452	0.228112	0.181699	0.437708	0.684889	0.168822	0.0150882	0.189565	0.193145	0.596944	0.749697	0.329031	0.644206	0.170364	0.603657	0.20553	0.248664	1	0.239757	0.224426	0.652725	0.277442	0.276309	0.641201	0.359246	-0.209521	-0.146741	0.200626	0.630974	0.445888	0.442912	0.110817	0.231055	-0.040755
TCGA-CM-6171-01	0.461282	0.595915	0.00739476	0.325007	0.222624	0.751586	0.210669	-0.0934794	0.224541	0.728428	0.78188	0.150442	-0.202052	0.541397	0.120718	0.422618	0.477444	0.616177	-0.163194	0.067549	0.710794	0.323278	0.49821	0.596636	-0.151305	0.109427	0.806013	-0.176989	0.388443	0.127694	0.460495	0.155685	0.239757	1	0.618182	0.105164	0.673687	0.492959	-0.110668	0.675113	0.222911	0.349438	0.638641	0.212594	-0.211847	-0.0799635	0.731095	0.612404	0.462576
TCGA-CM-6674-01	0.548822	0.466364	0.072366	0.180845	0.113218	0.559442	0.140629	-0.0217131	0.222337	0.592618	0.597349	0.219548	0.0358028	0.585872	-0.106212	0.642073	0.64104	0.571135	-0.0414853	0.0847102	0.318105	0.582396	0.695528	0.724456	0.204473	0.10527	0.732843	0.0663028	0.472337	0.223024	0.460808	0.338225	0.224426	0.618182	1	0.213169	0.574637	0.332666	0.0245386	0.695686	0.225355	0.321359	0.610922	0.0838739	0.0889699	0.0153328	0.855741	0.624254	0.442666
TCGA-D5-6530-01	0.435146	0.185916	0.699039	0.140813	0.445702	0.265992	0.369366	0.725389	0.764687	0.371201	0.26903	0.654402	0.818317	0.197624	0.371201	0.285668	0.498307	0.177476	0.601265	0.505148	0.153507	0.176518	0.436707	0.0563643	0.771253	0.810928	0.185648	0.804089	0.291312	0.544621	0.154651	0.135006	0.652725	0.105164	0.213169	1	0.0887176	0.508123	0.842526	0.38652	-0.321879	-0.255661	0.424521	0.614425	0.593674	0.6732	0.22304	-0.104931	-0.0747429
TCGA-D5-6540-01	0.382345	0.27066	-0.145402	0.136295	0.286989	0.557594	0.200358	-0.154741	0.0402048	0.626062	0.767027	0.139845	-0.0955776	0.681792	0.218919	0.512513	0.467968	0.587714	-0.196448	0.185287	0.627946	0.185703	0.502201	0.780173	-0.0981691	0.0168862	0.709682	-0.0712373	0.574156	0.0751888	0.53098	0.287748	0.277442	0.673687	0.574637	0.0887176	1	0.303505	-0.16177	0.712791	0.56355	0.670584	0.456578	0.0994833	-0.0995134	-0.179173	0.522582	0.684215	0.288189
TCGA-D5-6927-01	0.758578	0.71428	0.516337	0.612236	0.21047	0.762256	0.0146387	0.527136	0.460647	0.755161	0.386024	0.408541	0.443182	0.578399	-0.0345642	0.646914	0.718657	0.326091	0.445746	0.302534	0.624994	0.203892	0.636285	0.219781	0.369626	0.543405	0.506724	0.430615	0.638329	-0.007373	0.40139	-0.0423308	0.276309	0.492959	0.332666	0.508123	0.303505	1	0.475441	0.637212	0.0391003	0.0120815	0.725137	0.259725	0.380301	0.572796	0.459008	0.16514	0.263009
TCGA-D5-6928-01	0.451672	0.220043	0.809638	0.186254	0.317655	0.149524	0.255463	0.757815	0.709055	0.195621	0.0412783	0.594617	0.936175	0.14174	0.297634	0.268811	0.404139	-0.0554458	0.683401	0.526369	-0.0111049	-0.00721958	0.308592	-0.152656	0.861688	0.842732	-0.0316874	0.897325	0.22373	0.431883	0.0684281	-0.0547089	0.641201	-0.110668	0.0245386	0.842526	-0.16177	0.475441	1	0.18575	-0.467254	-0.462001	0.306223	0.48238	0.685384	0.782953	0.00518982	-0.294994	-0.15954
TCGA-D5-6930-01	0.758055	0.486447	0.190962	0.289546	0.226866	0.739118	0.174678	0.065823	0.261789	0.830704	0.718482	0.398662	0.198071	0.772577	0.123298	0.724203	0.78549	0.531666	0.0366885	0.267201	0.617345	0.294666	0.790926	0.714858	0.223692	0.346451	0.79197	0.19269	0.709021	0.122186	0.558628	0.123177	0.359246	0.675113	0.695686	0.38652	0.712791	0.637212	0.18575	1	0.232235	0.404756	0.694714	0.191813	0.136102	0.144475	0.727404	0.516678	0.253445
TCGA-DC-6154-01	0.0637966	0.150174	-0.446314	0.246792	-0.0423842	0.29177	-0.374192	-0.201346	-0.315802	0.167489	0.256848	-0.355423	-0.326851	0.441414	-0.272052	0.282738	0.135881	0.338571	-0.266256	-0.136399	0.475012	-0.0047593	0.174947	0.357451	-0.298026	-0.399054	0.303787	-0.282617	0.408878	-0.330244	0.13143	0.187875	-0.209521	0.222911	0.225355	-0.321879	0.56355	0.0391003	-0.467254	0.232235	1	0.682438	0.176325	-0.218811	-0.255801	-0.38631	0.14864	0.444503	0.270989
TCGA-DM-A1HB-01	0.160395	0.0193016	-0.474824	-0.174865	0.082181	0.274003	-0.0438246	-0.488081	-0.339732	0.330164	0.489854	-0.304354	-0.410816	0.388554	0.125103	0.20925	0.232865	0.351554	-0.501926	-0.18906	0.374419	0.279138	0.348508	0.615632	-0.359831	-0.307851	0.444521	-0.408228	0.356088	-0.0386039	0.364945	0.354615	-0.146741	0.349438	0.321359	-0.255661	0.670584	0.0120815	-0.462001	0.404756	0.682438	1	0.195008	-0.243822	-0.395359	-0.479158	0.336545	0.478309	0.0810294
TCGA-EI-6507-01	0.704384	0.640529	0.339179	0.46039	0.118115	0.80111	-0.0743093	0.279948	0.390134	0.71779	0.533615	0.212463	0.257441	0.586663	-0.115006	0.632193	0.882484	0.429931	0.12694	0.0949989	0.616274	0.253644	0.835113	0.380386	0.243725	0.242556	0.570149	0.272419	0.698998	0.0096215	0.249487	-0.0889808	0.200626	0.638641	0.610922	0.424521	0.456578	0.725137	0.306223	0.694714	0.176325	0.195008	1	0.270991	0.233438	0.288048	0.725526	0.306808	0.184306
TCGA-EI-6882-01	0.142178	0.118951	0.608009	0.0491452	0.683795	0.212883	0.578197	0.39762	0.57873	0.188615	0.309756	0.717775	0.468353	0.0613823	0.567476	0.0580964	0.177815	0.254641	0.530497	0.602131	0.257358	0.0617411	0.142582	-0.0062201	0.476165	0.582863	0.170374	0.504232	0.0819414	0.5639	-0.00621363	0.11379	0.630974	0.212594	0.0838739	0.614425	0.0994833	0.259725	0.48238	0.191813	-0.218811	-0.243822	0.270991	1	0.563651	0.54663	0.175402	0.0140656	-0.0940459
TCGA-F4-6570-01	0.412933	0.236045	0.805712	0.239582	0.472963	0.117879	0.351904	0.623833	0.516201	0.138729	-0.0213559	0.718012	0.766666	0.17708	0.211495	0.379604	0.346782	0.0437488	0.744225	0.67449	-0.0245657	-0.00522792	0.256722	-0.0648448	0.739306	0.590147	-0.0676568	0.775637	0.293147	0.276483	0.101934	0.0589385	0.445888	-0.211847	0.0889699	0.593674	-0.0995134	0.380301	0.685384	0.136102	-0.255801	-0.395359	0.233438	0.563651	1	0.85254	-0.0103786	-0.104817	-0.00153934
TCGA-F4-6703-01	0.420718	0.342191	0.94197	0.323235	0.486672	0.204664	0.259536	0.762276	0.627188	0.19626	0.00350895	0.728377	0.750813	0.171665	0.199693	0.283893	0.347331	-0.0439425	0.825243	0.679556	0.047948	0.0321565	0.255792	-0.190026	0.692522	0.695143	-0.0106505	0.731849	0.228943	0.211375	0.0778695	-0.00166013	0.442912	-0.0799635	0.0153328	0.6732	-0.179173	0.572796	0.782953	0.144475	-0.38631	-0.479158	0.288048	0.54663	0.85254	1	-0.0132751	-0.259585	-0.0247285
TCGA-F4-6856-01	0.591412	0.464547	0.0589396	0.147659	0.0744619	0.652997	0.134038	-0.0802027	0.181814	0.638336	0.645708	0.144581	-0.0267243	0.498099	-0.0329224	0.563656	0.674996	0.575084	-0.127516	-0.0547596	0.450069	0.596384	0.731827	0.649038	0.130229	0.0875546	0.742483	-0.0245587	0.462648	0.258326	0.383428	0.241952	0.110817	0.731095	0.855741	0.22304	0.522582	0.459008	0.00518982	0.727404	0.14864	0.336545	0.725526	0.175402	-0.0103786	-0.0132751	1	0.589842	0.327158
TCGA-G4-6302-01	0.357783	0.408708	-0.199921	0.251223	0.258616	0.417706	0.231383	-0.215378	0.0645499	0.403469	0.699298	0.064385	-0.251027	0.52904	0.086644	0.332235	0.298659	0.524253	-0.28149	0.096402	0.474127	0.276784	0.330736	0.676249	-0.0920937	-0.105138	0.722202	-0.206709	0.2871	0.179087	0.345688	0.461865	0.231055	0.612404	0.624254	-0.104931	0.684215	0.16514	-0.294994	0.516678	0.444503	0.478309	0.306808	0.0140656	-0.104817	-0.259585	0.589842	1	0.383832
TCGA-G4-6304-01	0.252919	0.442963	-0.0415112	0.439521	-0.059379	0.42259	0.056329	0.026343	0.00207795	0.362628	0.151252	0.0239932	-0.101455	0.286633	-0.17882	0.475976	0.110184	0.653143	0.0226244	0.00833642	0.302482	0.396753	0.132879	0.450093	-0.0188586	0.0433288	0.360069	-0.084707	0.139211	-0.107658	0.637769	0.27357	-0.040755	0.462576	0.442666	-0.0747429	0.288189	0.263009	-0.15954	0.253445	0.270989	0.0810294	0.184306	-0.0940459	-0.00153934	-0.0247285	0.327158	0.383832	1
TCGA-G4-6309-01	0.582556	0.602394	0.0347074	0.208977	0.309415	0.673502	0.277449	-0.137095	0.209773	0.717942	0.807512	0.221053	-0.125398	0.654922	0.15839	0.486883	0.540732	0.581723	-0.140787	0.111895	0.642096	0.469943	0.64531	0.692014	0.0555844	0.184127	0.920178	-0.098192	0.410932	0.264398	0.478992	0.308962	0.286227	0.813394	0.752555	0.132457	0.632091	0.443004	-0.0542662	0.734079	0.225433	0.441522	0.5738	0.153731	-0.0699587	-0.051711	0.792915	0.738984	0.406314
TCGA-G4-6320-01	-0.0775654	-0.278099	0.0385603	-0.292749	0.477182	-0.100142	0.607264	0.0450793	0.255584	-0.0380432	0.232921	0.266838	0.256569	-0.0644135	0.786643	-0.158501	-0.190652	0.231497	0.00943357	0.330728	-0.0433543	-0.0641803	-0.14557	0.23977	0.248907	0.391502	0.0478807	0.23482	-0.196079	0.594587	0.202257	0.265898	0.539624	-0.00825502	-0.137355	0.364088	0.204978	-0.187587	0.228865	0.0785263	-0.110527	0.138437	-0.228906	0.353282	0.0717631	-0.0408648	-0.118967	0.151751	-0.0977874
TCGA-G4-6586-01	0.627714	0.419995	0.307052	0.485692	-0.0355172	0.59735	-0.278198	0.359901	0.171533	0.511672	0.203702	0.133927	0.393069	0.583708	-0.236061	0.776125	0.717161	0.487644	0.211965	0.130197	0.493755	0.152295	0.707231	0.379959	0.348861	0.202456	0.311274	0.379859	0.733488	-0.204167	0.385243	-0.122595	0.0347189	0.253083	0.436873	0.356133	0.406533	0.605061	0.324224	0.542734	0.391311	0.195067	0.701076	0.112311	0.366861	0.318284	0.412608	0.10386	0.339976
TCGA-G4-6588-01	0.443088	0.494551	-0.0498108	0.288463	0.132685	0.614879	0.354094	-0.192944	0.056705	0.74918	0.570207	0.0945348	-0.167901	0.438875	0.164907	0.445798	0.407207	0.667293	-0.225173	-0.047332	0.591858	0.29082	0.492056	0.672122	-0.162869	0.120151	0.665968	-0.151182	0.391304	0.0460539	0.652044	0.0940884	0.114861	0.768369	0.539888	0.0387483	0.619202	0.421306	-0.127846	0.605732	0.158362	0.43362	0.479506	-0.014353	-0.132994	-0.106624	0.56136	0.50477	0.557388
TCGA-G4-6628-01	0.409004	0.33018	0.952947	0.317374	0.475197	0.182503	0.278604	0.745264	0.620968	0.186097	-0.0146538	0.726184	0.765362	0.149066	0.226556	0.256882	0.324251	-0.0528106	0.817204	0.684728	0.0467771	-0.0323121	0.23018	-0.22567	0.693124	0.70533	-0.0399046	0.738578	0.215621	0.224323	0.0647392	-0.0688217	0.452525	-0.0954551	-0.0262254	0.67225	-0.203311	0.544669	0.805277	0.112674	-0.421156	-0.515732	0.271779	0.574827	0.853017	0.984245	-0.0483416	-0.296986	-0.0449858
TCGA-NH-A5IV-01	0.388363	0.159675	0.819781	0.0366537	0.565191	0.170157	0.507711	0.461247	0.685383	0.151906	0.234718	0.830115	0.585459	0.182032	0.474924	0.227066	0.315274	0.162923	0.503283	0.671071	0.0570097	0.137479	0.251323	0.0889674	0.673496	0.602393	0.164742	0.580962	0.094848	0.46901	0.0672492	0.155671	0.616331	0.104449	0.202443	0.648448	0.0209923	0.29595	0.648669	0.27653	-0.380385	-0.33628	0.286139	0.776308	0.706212	0.704348	0.206259	-0.00352295	-0.0963334
TCGA-QG-A5Z2-01	0.415739	0.282408	0.620529	0.236515	0.573132	0.350105	0.409419	0.636626	0.824244	0.317795	0.395117	0.711307	0.558263	0.375627	0.462373	0.283843	0.287642	0.324202	0.417819	0.63755	0.326933	0.107246	0.251134	0.182942	0.595463	0.715877	0.361729	0.542574	0.141779	0.430326	0.239129	0.240508	0.728009	0.252111	0.197138	0.774789	0.248692	0.44897	0.624684	0.437188	-0.153544	-0.147143	0.282583	0.572661	0.445568	0.535035	0.174941	0.160801	0.0735382
TCGA-WS-AB45-01	0.399007	0.367582	0.253607	0.33574	0.299866	0.302318	0.12949	0.259085	0.480311	0.257458	0.513546	0.415968	0.113967	0.456389	0.0730325	0.362482	0.277865	0.276003	0.0867136	0.416226	0.344278	0.212164	0.126084	0.331652	0.169879	0.192088	0.407937	0.149373	0.228182	0.106251	0.26151	0.493532	0.486306	0.364989	0.331557	0.181814	0.42629	0.333659	0.145322	0.387292	0.216438	0.0793417	0.231323	0.235138	0.196153	0.18046	0.280669	0.617029	0.198785
[truncated: 13 more columns]

## Sheet: MSS ISC calls
Source	TCGA-3L-AA1B-01	TCGA-4N-A93T-01	TCGA-5M-AAT4-01	TCGA-5M-AATE-01	TCGA-A6-2674-01	TCGA-A6-2675-01	TCGA-A6-2677-01	TCGA-A6-2682-01	TCGA-A6-2684-01	TCGA-A6-2685-01	TCGA-A6-3810-01	TCGA-A6-4105-01	TCGA-A6-5656-01	TCGA-A6-5657-01	TCGA-A6-5659-01	TCGA-A6-5660-01	TCGA-A6-5662-01	TCGA-A6-5664-01	TCGA-A6-5666-01	TCGA-A6-5667-01	TCGA-A6-6137-01	TCGA-A6-6138-01	TCGA-A6-6140-01	TCGA-A6-6141-01	TCGA-A6-6142-01	TCGA-A6-6648-01	TCGA-A6-6649-01	TCGA-A6-6650-01	TCGA-A6-6651-01	TCGA-A6-6652-01	TCGA-A6-6654-01	TCGA-A6-6782-01	TCGA-A6-A565-01	TCGA-A6-A566-01	TCGA-A6-A567-01	TCGA-A6-A56B-01	TCGA-A6-A5ZU-01	TCGA-AA-3489-01	TCGA-AA-3495-01	TCGA-AA-3496-01	TCGA-AA-3502-01	TCGA-AA-3506-01	TCGA-AA-3509-01	TCGA-AA-3511-01	TCGA-AA-3526-01	TCGA-AA-3655-01	TCGA-AA-3660-01	TCGA-AA-3662-01	TCGA-AA-3675-01
TCGA-3L-AA1B-01	1	0.450745	0.107241	0.586786	0.339621	0.499315	0.453972	0.503906	0.650381	0.877343	0.500765	0.470187	0.643874	0.68671	0.592455	0.186673	0.0723439	0.811383	-0.108747	0.42274	0.57503	0.551701	0.61154	0.698888	0.389917	0.534511	0.778118	0.363503	0.772585	0.015065	0.584979	0.75691	0.830403	0.587495	0.126446	0.350602	0.465903	0.804564	0.704628	0.470405	0.606399	0.60525	0.135525	0.672193	0.700482	0.606491	0.138361	0.474348	0.606832
TCGA-4N-A93T-01	0.450745	1	0.644339	0.612827	0.252239	0.21513	0.32966	0.358402	0.18753	0.343133	0.0980898	0.196253	0.164138	0.229972	0.302913	0.125672	0.294641	0.253045	0.183954	0.394003	0.186243	0.272908	0.395486	0.229585	0.552676	0.0151343	0.261447	0.259105	0.239966	0.265783	0.276812	0.275958	0.180643	0.381511	0.668704	0.299405	0.619699	0.240704	0.162399	0.15723	0.091054	0.323594	0.300423	0.532162	0.163184	0.354362	0.329304	0.516402	0.496568
TCGA-5M-AAT4-01	0.107241	0.644339	1	0.483193	0.240995	0.21502	0.399186	0.378901	0.125483	0.159965	0.159146	0.0440733	0.202281	0.00051981	0.170971	0.31191	0.511393	-0.0364865	0.36342	0.439877	0.251408	0.0303366	0.388929	0.0168452	0.594533	0.171229	0.0493406	0.439907	-0.0827072	0.585132	0.0657585	0.0532338	-0.105605	0.228197	0.728835	0.286907	0.379731	-0.102284	0.105526	0.0997621	0.0404815	0.259362	0.340016	0.437976	-0.096537	0.20285	0.549017	0.445904	0.424222
TCGA-5M-AATE-01	0.586786	0.612827	0.483193	1	0.420702	0.375864	0.734077	0.624765	0.470202	0.554521	0.16402	0.28193	0.591752	0.24662	0.588872	0.137587	0.574907	0.383843	0.116813	0.65261	0.487867	0.363776	0.749556	0.272355	0.502481	0.365049	0.419623	0.67223	0.342181	0.254545	0.41891	0.417445	0.276524	0.570138	0.65933	0.38854	0.684063	0.311	0.252098	0.316165	0.346236	0.50952	0.0661886	0.776753	0.296808	0.529711	0.239469	0.469478	0.620826
TCGA-A6-2674-01	0.339621	0.252239	0.240995	0.420702	1	0.681097	0.778977	0.330063	0.604522	0.558587	0.423204	0.768168	0.496191	0.423923	0.545453	-0.109694	0.633864	0.55103	-0.0910492	0.61636	0.5373	0.641716	0.624222	0.461324	-0.0207767	0.47125	0.515487	0.679947	0.394942	0.0830861	0.711579	0.369801	0.435849	0.834839	0.129419	-0.362284	0.525381	0.383781	0.508792	0.720613	0.501104	0.735578	0.260392	0.670341	0.495018	0.747008	0.249236	0.682755	0.380625
TCGA-A6-2675-01	0.499315	0.21513	0.21502	0.375864	0.681097	1	0.603421	0.340973	0.816227	0.657435	0.576149	0.863323	0.472769	0.533501	0.526591	0.125415	0.328836	0.58451	0.204034	0.630041	0.578077	0.792488	0.726954	0.672922	0.188071	0.655301	0.727714	0.67608	0.594217	0.252795	0.828942	0.641255	0.606625	0.72252	0.0193801	-0.0895679	0.357557	0.555543	0.768707	0.923857	0.563964	0.814116	0.508995	0.656186	0.578253	0.814169	0.447677	0.631231	0.468646
TCGA-A6-2677-01	0.453972	0.32966	0.399186	0.734077	0.778977	0.603421	1	0.527032	0.656854	0.627816	0.388995	0.570462	0.680652	0.433368	0.598554	0.0340553	0.726622	0.48338	-0.00974712	0.596502	0.68668	0.55693	0.786289	0.46386	0.22673	0.586733	0.548344	0.786211	0.444872	0.221575	0.630015	0.474777	0.418812	0.77234	0.404736	-0.0257068	0.589995	0.385152	0.462499	0.573406	0.499455	0.688361	0.0763671	0.72745	0.455676	0.65349	0.221458	0.609214	0.515266
TCGA-A6-2682-01	0.503906	0.358402	0.378901	0.624765	0.330063	0.340973	0.527032	1	0.555632	0.619283	0.384776	0.22209	0.655303	0.331567	0.639437	0.482222	0.446041	0.494884	0.0524882	0.478215	0.721142	0.209176	0.553682	0.351666	0.665429	0.573305	0.503788	0.486843	0.407177	0.263455	0.281019	0.457544	0.354338	0.485614	0.484465	0.432218	0.400247	0.39002	0.409418	0.265193	0.492514	0.386554	0.111804	0.542476	0.456783	0.498575	0.294079	0.40337	0.779244
TCGA-A6-2684-01	0.650381	0.18753	0.125483	0.470202	0.604522	0.816227	0.656854	0.555632	1	0.798338	0.671472	0.769925	0.7333	0.707946	0.76216	0.231881	0.27602	0.747253	-0.0282932	0.580306	0.831761	0.730176	0.726335	0.820867	0.330158	0.787225	0.885592	0.662032	0.762369	0.114285	0.7995	0.762997	0.735336	0.792544	0.0764652	0.115126	0.492892	0.714945	0.818674	0.778348	0.745145	0.797908	0.279261	0.676242	0.818009	0.819952	0.245812	0.614821	0.669225
TCGA-A6-2685-01	0.877343	0.343133	0.159965	0.554521	0.558587	0.657435	0.627816	0.619283	0.798338	1	0.675974	0.597246	0.791152	0.75224	0.712853	0.255897	0.281291	0.889314	-0.0890184	0.507434	0.78401	0.597132	0.687728	0.755272	0.381054	0.728996	0.834022	0.569149	0.794736	0.111571	0.660247	0.788179	0.832302	0.765017	0.146375	0.194966	0.491708	0.793847	0.836583	0.586911	0.721282	0.719757	0.195422	0.726364	0.790115	0.759976	0.254854	0.59374	0.670655
TCGA-A6-3810-01	0.500765	0.0980898	0.159146	0.16402	0.423204	0.576149	0.388995	0.384776	0.671472	0.675974	1	0.473925	0.723504	0.590561	0.663161	0.533351	0.166002	0.606874	0.125366	0.407939	0.64497	0.343465	0.353789	0.564188	0.330451	0.753802	0.52785	0.551063	0.501823	0.320995	0.401208	0.544863	0.607868	0.521567	0.050374	0.0360366	0.293572	0.509651	0.81158	0.434834	0.49999	0.427319	0.435425	0.381036	0.626208	0.620169	0.418565	0.421211	0.549931
TCGA-A6-4105-01	0.470187	0.196253	0.0440733	0.28193	0.768168	0.863323	0.570462	0.22209	0.769925	0.597246	0.473925	1	0.390953	0.610737	0.456392	-0.102747	0.299234	0.622483	0.0177217	0.49324	0.522906	0.939755	0.606579	0.732617	0.0218695	0.505065	0.711315	0.557152	0.639337	0.0172595	0.934752	0.586892	0.679462	0.787907	-0.0913453	-0.244543	0.42277	0.633641	0.704205	0.940359	0.51882	0.833736	0.400027	0.58374	0.698228	0.792902	0.227087	0.63762	0.359602
TCGA-A6-5656-01	0.643874	0.164138	0.202281	0.591752	0.496191	0.472769	0.680652	0.655303	0.7333	0.791152	0.723504	0.390953	1	0.568966	0.79119	0.358391	0.401296	0.680161	-0.114745	0.599274	0.800885	0.333369	0.629178	0.505975	0.398082	0.827106	0.600808	0.708263	0.528865	0.146445	0.42768	0.624036	0.584319	0.681892	0.262304	0.24771	0.511203	0.543016	0.683378	0.404252	0.658168	0.554186	0.0856608	0.662117	0.647709	0.6561	0.211967	0.441881	0.682956
TCGA-A6-5657-01	0.68671	0.229972	0.00051981	0.24662	0.423923	0.533501	0.433368	0.331567	0.707946	0.75224	0.590561	0.610737	0.568966	1	0.456329	0.0432635	0.108195	0.790936	-0.333834	0.288325	0.618108	0.616689	0.525766	0.878583	0.23929	0.611841	0.806256	0.273782	0.906265	-0.155399	0.697455	0.857803	0.865194	0.580636	-0.0264208	0.0847476	0.464173	0.89515	0.730016	0.520794	0.597996	0.676884	-0.00712203	0.477086	0.900158	0.566325	-0.0425131	0.634112	0.53976
TCGA-A6-5659-01	0.592455	0.302913	0.170971	0.588872	0.545453	0.526591	0.598554	0.639437	0.76216	0.712853	0.663161	0.456392	0.79119	0.456329	1	0.420516	0.389267	0.672828	0.0190334	0.702842	0.748986	0.368158	0.559782	0.551033	0.43233	0.676106	0.646837	0.702985	0.538597	0.198704	0.464321	0.522742	0.483246	0.687977	0.295277	0.19094	0.637205	0.464368	0.602968	0.423484	0.696689	0.518425	0.25729	0.697152	0.598671	0.764824	0.280085	0.485603	0.742001
TCGA-A6-5660-01	0.186673	0.125672	0.31191	0.137587	-0.109694	0.125415	0.0340553	0.482222	0.231881	0.255897	0.533351	-0.102747	0.358391	0.0432635	0.420516	1	0.0321574	0.175546	0.530593	0.178201	0.43081	-0.142968	0.0101916	0.13672	0.455322	0.406852	0.141688	0.295869	0.0859336	0.692326	-0.143024	0.0809822	0.0603577	0.0431535	0.212068	0.264091	-0.0515267	0.00344413	0.317585	-0.0525728	0.22709	-0.0588218	0.534442	0.116042	0.0742185	0.127111	0.667952	-0.0642046	0.38983
TCGA-A6-5662-01	0.0723439	0.294641	0.511393	0.574907	0.633864	0.328836	0.726622	0.446041	0.27602	0.281291	0.166002	0.299234	0.401296	0.108195	0.389267	0.0321574	1	0.123359	0.0981786	0.571472	0.420492	0.20747	0.511891	0.094516	0.23917	0.282404	0.129741	0.690448	0.0568116	0.334456	0.308594	0.0943614	-0.0114544	0.488418	0.569938	-0.082645	0.526724	-0.0297169	0.114572	0.254515	0.157929	0.402605	0.0206413	0.515169	0.100869	0.470134	0.241719	0.45167	0.375344
TCGA-A6-5664-01	0.811383	0.253045	-0.0364865	0.383843	0.55103	0.58451	0.48338	0.494884	0.747253	0.889314	0.606874	0.622483	0.680161	0.790936	0.672828	0.175546	0.123359	1	-0.243853	0.440008	0.710105	0.59063	0.577199	0.778629	0.174968	0.7164	0.841804	0.398959	0.850838	-0.0616141	0.638202	0.773348	0.859402	0.727968	-0.0738915	0.0686436	0.40786	0.857161	0.813272	0.594249	0.790535	0.648665	0.137836	0.608623	0.849911	0.691802	0.132357	0.515897	0.545684
TCGA-A6-5666-01	-0.108747	0.183954	0.36342	0.116813	-0.0910492	0.204034	-0.00974712	0.0524882	-0.0282932	-0.0890184	0.125366	0.0177217	-0.114745	-0.333834	0.0190334	0.530593	0.0981786	-0.243853	1	0.107638	-0.0465893	0.0322838	-0.00465322	-0.149921	0.280242	-0.0595379	-0.156496	0.269327	-0.256618	0.780858	-0.0546738	-0.199818	-0.22337	-0.0368721	0.268484	0.104421	-0.119563	-0.286776	0.00773373	0.0772843	-0.220293	-0.0574805	0.743786	0.0426498	-0.28314	0.0492637	0.709788	-0.100365	0.00330764
TCGA-A6-5667-01	0.42274	0.394003	0.439877	0.65261	0.61636	0.630041	0.596502	0.478215	0.580306	0.507434	0.407939	0.49324	0.599274	0.288325	0.702842	0.178201	0.571472	0.440008	0.107638	1	0.487591	0.371436	0.737821	0.335583	0.381818	0.573586	0.458364	0.754858	0.302924	0.275623	0.481353	0.434626	0.246276	0.64619	0.394608	0.137736	0.680096	0.260586	0.453844	0.53821	0.53727	0.647451	0.330669	0.836482	0.336118	0.767153	0.416661	0.643711	0.66876
TCGA-A6-6137-01	0.57503	0.186243	0.251408	0.487867	0.5373	0.578077	0.68668	0.721142	0.831761	0.78401	0.64497	0.522906	0.800885	0.618108	0.748986	0.43081	0.420492	0.710105	-0.0465893	0.487591	1	0.479806	0.638593	0.703981	0.364412	0.810695	0.753201	0.688209	0.637606	0.240468	0.539118	0.579283	0.597193	0.732111	0.191835	0.0718897	0.413226	0.551702	0.72108	0.516576	0.731252	0.645269	0.200836	0.625389	0.696495	0.681797	0.343551	0.499502	0.700692
TCGA-A6-6138-01	0.551701	0.272908	0.0303366	0.363776	0.641716	0.792488	0.55693	0.209176	0.730176	0.597132	0.343465	0.939755	0.333369	0.616689	0.368158	-0.142968	0.20747	0.59063	0.0322838	0.371436	0.479806	1	0.606224	0.744608	0.058342	0.392163	0.727795	0.479176	0.699528	-0.0350175	0.958928	0.628103	0.719809	0.741537	-0.0719029	-0.129165	0.405967	0.698477	0.626742	0.898618	0.431175	0.800188	0.339771	0.573446	0.6805	0.696854	0.147953	0.5603	0.324916
TCGA-A6-6140-01	0.61154	0.395486	0.388929	0.749556	0.624222	0.726954	0.786289	0.553682	0.726335	0.687728	0.353789	0.606579	0.629178	0.525766	0.559782	0.0101916	0.511891	0.577199	-0.00465322	0.737821	0.638593	0.606224	1	0.565712	0.342861	0.65701	0.71033	0.707064	0.575559	0.181993	0.680683	0.689469	0.534535	0.703281	0.350896	0.166315	0.586939	0.551301	0.595123	0.682756	0.592739	0.81196	0.151158	0.819106	0.536484	0.704568	0.295362	0.734291	0.640937
TCGA-A6-6141-01	0.698888	0.229585	0.0168452	0.272355	0.461324	0.672922	0.46386	0.351666	0.820867	0.755272	0.564188	0.732617	0.505975	0.878583	0.551033	0.13672	0.094516	0.778629	-0.149921	0.335583	0.703981	0.744608	0.565712	1	0.224476	0.61879	0.920426	0.371964	0.904589	0.00165912	0.775807	0.784426	0.862492	0.638034	-0.0577461	0.00717613	0.424422	0.838473	0.784361	0.666328	0.727448	0.753096	0.19371	0.522622	0.862393	0.666529	0.139885	0.617495	0.522429
TCGA-A6-6142-01	0.389917	0.552676	0.594533	0.502481	-0.0207767	0.188071	0.22673	0.665429	0.330158	0.381054	0.330451	0.0218695	0.398082	0.23929	0.43233	0.455322	0.23917	0.174968	0.280242	0.381818	0.364412	0.058342	0.342861	0.224476	1	0.276285	0.277034	0.302762	0.248337	0.323687	0.124234	0.358445	0.172611	0.195877	0.731874	0.732629	0.520761	0.237273	0.225743	0.0349441	0.150861	0.215818	0.218548	0.401091	0.247225	0.314122	0.269044	0.415987	0.743377
TCGA-A6-6648-01	0.534511	0.0151343	0.171229	0.365049	0.47125	0.655301	0.586733	0.573305	0.787225	0.728996	0.753802	0.505065	0.827106	0.611841	0.676106	0.406852	0.282404	0.7164	-0.0595379	0.573586	0.810695	0.392163	0.65701	0.61879	0.276285	1	0.690687	0.628772	0.602191	0.220618	0.463183	0.671971	0.605006	0.594369	0.054171	0.120089	0.299711	0.561421	0.81011	0.565017	0.78968	0.60315	0.194281	0.559919	0.667242	0.647363	0.334911	0.471647	0.587442
TCGA-A6-6649-01	0.778118	0.261447	0.0493406	0.419623	0.515487	0.727714	0.548344	0.503788	0.885592	0.834022	0.52785	0.711315	0.600808	0.806256	0.646837	0.141688	0.129741	0.841804	-0.156496	0.458364	0.753201	0.727795	0.71033	0.920426	0.277034	0.690687	1	0.431405	0.898719	-0.00998362	0.781288	0.852162	0.853278	0.705518	-0.00246091	0.127633	0.451624	0.85359	0.805864	0.720548	0.799239	0.803158	0.177595	0.654649	0.839505	0.715269	0.139952	0.638749	0.608445
TCGA-A6-6650-01	0.363503	0.259105	0.439907	0.67223	0.679947	0.67608	0.786211	0.486843	0.662032	0.569149	0.551063	0.557152	0.708263	0.273782	0.702985	0.295869	0.690448	0.398959	0.269327	0.754858	0.688209	0.479176	0.707064	0.371964	0.302762	0.628772	0.431405	1	0.288651	0.432411	0.532745	0.327243	0.285189	0.719097	0.37613	-0.0358963	0.534935	0.209809	0.514754	0.564369	0.447688	0.640917	0.400268	0.748269	0.371645	0.747429	0.515345	0.499177	0.565255
TCGA-A6-6651-01	0.772585	0.239966	-0.0827072	0.342181	0.394942	0.594217	0.444872	0.407177	0.762369	0.794736	0.501823	0.639337	0.528865	0.906265	0.538597	0.0859336	0.0568116	0.850838	-0.256618	0.302924	0.637606	0.699528	0.575559	0.904589	0.248337	0.602191	0.898719	0.288651	1	-0.152839	0.757118	0.884089	0.896886	0.587876	-0.0695666	0.15708	0.438807	0.938145	0.719545	0.590642	0.656694	0.661936	0.0248877	0.515193	0.878235	0.60378	-0.0430004	0.546657	0.528498
TCGA-A6-6652-01	0.015065	0.265783	0.585132	0.254545	0.0830861	0.252795	0.221575	0.263455	0.114285	0.111571	0.320995	0.0172595	0.146445	-0.155399	0.198704	0.692326	0.334456	-0.0616141	0.780858	0.275623	0.240468	-0.0350175	0.181993	0.00165912	0.323687	0.220618	-0.00998362	0.432411	-0.152839	1	-0.0574894	-0.0981935	-0.114247	0.101736	0.412556	0.0425634	-0.00933207	-0.220729	0.2011	0.0805326	0.0424285	0.0552898	0.639066	0.174902	-0.186986	0.163112	0.856098	0.0741494	0.17525
TCGA-A6-6654-01	0.584979	0.276812	0.0657585	0.41891	0.711579	0.828942	0.630015	0.281019	0.7995	0.660247	0.401208	0.934752	0.42768	0.697455	0.464321	-0.143024	0.308594	0.638202	-0.0546738	0.481353	0.539118	0.958928	0.680683	0.775807	0.124234	0.463183	0.781288	0.532745	0.757118	-0.0574894	1	0.700579	0.731194	0.785674	-0.00691004	-0.0793132	0.509285	0.729474	0.643568	0.890177	0.481784	0.85382	0.257946	0.651526	0.731424	0.767554	0.101176	0.655863	0.435276
TCGA-A6-6782-01	0.75691	0.275958	0.0532338	0.417445	0.369801	0.641255	0.474777	0.457544	0.762997	0.788179	0.544863	0.586892	0.624036	0.857803	0.522742	0.0809822	0.0943614	0.773348	-0.199818	0.434626	0.579283	0.628103	0.689469	0.784426	0.358445	0.671971	0.852162	0.327243	0.884089	-0.0981935	0.700579	1	0.842823	0.571761	0.0506485	0.297042	0.477375	0.912198	0.746003	0.621008	0.641821	0.693389	0.0501543	0.588363	0.814757	0.598225	0.0164432	0.626533	0.58899
TCGA-A6-A565-01	0.830403	0.180643	-0.105605	0.276524	0.435849	0.606625	0.418812	0.354338	0.735336	0.832302	0.607868	0.679462	0.584319	0.865194	0.483246	0.0603577	-0.0114544	0.859402	-0.22337	0.246276	0.597193	0.719809	0.534535	0.862492	0.172611	0.605006	0.853278	0.285189	0.896886	-0.114247	0.731194	0.842823	1	0.611835	-0.149271	0.0947779	0.318027	0.954672	0.836272	0.65056	0.642069	0.647931	0.105427	0.456111	0.867817	0.594444	0.0238328	0.490853	0.434774
TCGA-A6-A566-01	0.587495	0.381511	0.228197	0.570138	0.834839	0.72252	0.77234	0.485614	0.792544	0.765017	0.521567	0.787907	0.681892	0.580636	0.687977	0.0431535	0.488418	0.727968	-0.0368721	0.64619	0.732111	0.741537	0.703281	0.638034	0.195877	0.594369	0.705518	0.719097	0.587876	0.101736	0.785674	0.571761	0.611835	1	0.197481	-0.106098	0.623218	0.585593	0.66562	0.750532	0.619004	0.802974	0.325391	0.789628	0.673376	0.860329	0.304644	0.663039	0.585666
TCGA-A6-A567-01	0.126446	0.668704	0.728835	0.65933	0.129419	0.0193801	0.404736	0.484465	0.0764652	0.146375	0.050374	-0.0913453	0.262304	-0.0264208	0.295277	0.212068	0.569938	-0.0738915	0.268484	0.394608	0.191835	-0.0719029	0.350896	-0.0577461	0.731874	0.054171	-0.00246091	0.37613	-0.0695666	0.412556	-0.00691004	0.0506485	-0.149271	0.197481	1	0.474707	0.60686	-0.104917	-0.0776217	-0.110506	-0.0396234	0.134217	0.0626535	0.391316	-0.0626927	0.206096	0.2573	0.38885	0.506463
TCGA-A6-A56B-01	0.350602	0.299405	0.286907	0.38854	-0.362284	-0.0895679	-0.0257068	0.432218	0.115126	0.194966	0.0360366	-0.244543	0.24771	0.0847476	0.19094	0.264091	-0.082645	0.0686436	0.104421	0.137736	0.0718897	-0.129165	0.166315	0.00717613	0.732629	0.120089	0.127633	-0.0358963	0.15708	0.0425634	-0.0793132	0.297042	0.0947779	-0.106098	0.474707	1	0.242174	0.200873	0.0317366	-0.160764	0.0161962	-0.058002	-0.150957	0.156897	0.093936	-0.0236475	-0.108101	0.036694	0.42155
TCGA-A6-A5ZU-01	0.465903	0.619699	0.379731	0.684063	0.525381	0.357557	0.589995	0.400247	0.492892	0.491708	0.293572	0.42277	0.511203	0.464173	0.637205	-0.0515267	0.526724	0.40786	-0.119563	0.680096	0.413226	0.405967	0.586939	0.424422	0.520761	0.299711	0.451624	0.534935	0.438807	-0.00933207	0.509285	0.477375	0.318027	0.623218	0.60686	0.242174	1	0.386889	0.270149	0.316401	0.361844	0.576756	0.0403587	0.721348	0.460208	0.641726	0.0366618	0.756443	0.677765
TCGA-AA-3489-01	0.804564	0.240704	-0.102284	0.311	0.383781	0.555543	0.385152	0.39002	0.714945	0.793847	0.509651	0.633641	0.543016	0.89515	0.464368	0.00344413	-0.0297169	0.857161	-0.286776	0.260586	0.551702	0.698477	0.551301	0.838473	0.237273	0.561421	0.85359	0.209809	0.938145	-0.220729	0.729474	0.912198	0.954672	0.585593	-0.104917	0.200873	0.386889	1	0.743653	0.612587	0.607526	0.634228	0.0234255	0.473927	0.891423	0.563994	-0.0791	0.528675	0.485993
TCGA-AA-3495-01	0.704628	0.162399	0.105526	0.252098	0.508792	0.768707	0.462499	0.409418	0.818674	0.836583	0.81158	0.704205	0.683378	0.730016	0.602968	0.317585	0.114572	0.813272	0.00773373	0.453844	0.72108	0.626742	0.595123	0.784361	0.225743	0.81011	0.805864	0.514754	0.719545	0.2011	0.643568	0.746003	0.836272	0.66562	-0.0776217	0.0317366	0.270149	0.743653	1	0.720126	0.719926	0.685036	0.382762	0.524542	0.7639	0.710961	0.37705	0.525935	0.519127
TCGA-AA-3496-01	0.470405	0.15723	0.0997621	0.316165	0.720613	0.923857	0.573406	0.265193	0.778348	0.586911	0.434834	0.940359	0.404252	0.520794	0.423484	-0.0525728	0.254515	0.594249	0.0772843	0.53821	0.516576	0.898618	0.682756	0.666328	0.0349441	0.565017	0.720548	0.564369	0.590642	0.0805326	0.890177	0.621008	0.65056	0.750532	-0.110506	-0.160764	0.316401	0.612587	0.720126	1	0.554426	0.825805	0.430678	0.601274	0.605551	0.750779	0.304232	0.58669	0.338572
TCGA-AA-3502-01	0.606399	0.091054	0.0404815	0.346236	0.501104	0.563964	0.499455	0.492514	0.745145	0.721282	0.49999	0.51882	0.658168	0.597996	0.696689	0.22709	0.157929	0.790535	-0.220293	0.53727	0.731252	0.431175	0.592739	0.727448	0.150861	0.78968	0.799239	0.447688	0.656694	0.0424285	0.481784	0.641821	0.642069	0.619004	-0.0396234	0.0161962	0.361844	0.607526	0.719926	0.554426	1	0.653228	0.119239	0.607139	0.672672	0.628427	0.213675	0.511069	0.505557
TCGA-AA-3506-01	0.60525	0.323594	0.259362	0.50952	0.735578	0.814116	0.688361	0.386554	0.797908	0.719757	0.427319	0.833736	0.554186	0.676884	0.518425	-0.0588218	0.402605	0.648665	-0.0574805	0.647451	0.645269	0.800188	0.81196	0.753096	0.215818	0.60315	0.803158	0.640917	0.661936	0.0552898	0.85382	0.693389	0.647931	0.802974	0.134217	-0.058002	0.576756	0.634228	0.685036	0.825805	0.653228	1	0.299913	0.8264	0.711613	0.805912	0.259569	0.81567	0.584324
TCGA-AA-3509-01	0.135525	0.300423	0.340016	0.0661886	0.260392	0.508995	0.0763671	0.111804	0.279261	0.195422	0.435425	0.400027	0.0856608	-0.00712203	0.25729	0.534442	0.0206413	0.137836	0.743786	0.330669	0.200836	0.339771	0.151158	0.19371	0.218548	0.194281	0.177595	0.400268	0.0248877	0.639066	0.257946	0.0501543	0.105427	0.325391	0.0626535	-0.150957	0.0403587	0.0234255	0.382762	0.430678	0.119239	0.299913	1	0.303068	0.0826618	0.403441	0.837864	0.223362	0.243604
TCGA-AA-3511-01	0.672193	0.532162	0.437976	0.776753	0.670341	0.656186	0.72745	0.542476	0.676242	0.726364	0.381036	0.58374	0.662117	0.477086	0.697152	0.116042	0.515169	0.608623	0.0426498	0.836482	0.625389	0.573446	0.819106	0.522622	0.401091	0.559919	0.654649	0.748269	0.515193	0.174902	0.651526	0.588363	0.456111	0.789628	0.391316	0.156897	0.721348	0.473927	0.524542	0.601274	0.607139	0.8264	0.303068	1	0.515197	0.790654	0.352859	0.733749	0.718492
TCGA-AA-3526-01	0.700482	0.163184	-0.096537	0.296808	0.495018	0.578253	0.455676	0.456783	0.818009	0.790115	0.626208	0.698228	0.647709	0.900158	0.598671	0.0742185	0.100869	0.849911	-0.28314	0.336118	0.696495	0.6805	0.536484	0.862393	0.247225	0.667242	0.839505	0.371645	0.878235	-0.186986	0.731424	0.814757	0.867817	0.673376	-0.0626927	0.093936	0.460208	0.891423	0.7639	0.605551	0.672672	0.711613	0.0826618	0.515197	1	0.686871	-0.0320609	0.59278	0.598755
TCGA-AA-3655-01	0.606491	0.354362	0.20285	0.529711	0.747008	0.814169	0.65349	0.498575	0.819952	0.759976	0.620169	0.792902	0.6561	0.566325	0.764824	0.127111	0.470134	0.691802	0.0492637	0.767153	0.681797	0.696854	0.704568	0.666529	0.314122	0.647363	0.715269	0.747429	0.60378	0.163112	0.767554	0.598225	0.594444	0.860329	0.206096	-0.0236475	0.641726	0.563994	0.710961	0.750779	0.628427	0.805912	0.403441	0.790654	0.686871	1	0.354107	0.702566	0.679062
TCGA-AA-3660-01	0.138361	0.329304	0.549017	0.239469	0.249236	0.447677	0.221458	0.294079	0.245812	0.254854	0.418565	0.227087	0.211967	-0.0425131	0.280085	0.667952	0.241719	0.132357	0.709788	0.416661	0.343551	0.147953	0.295362	0.139885	0.269044	0.334911	0.139952	0.515345	-0.0430004	0.856098	0.101176	0.0164432	0.0238328	0.304644	0.2573	-0.108101	0.0366618	-0.0791	0.37705	0.304232	0.213675	0.259569	0.837864	0.352859	-0.0320609	0.354107	1	0.23049	0.286142
TCGA-AA-3662-01	0.474348	0.516402	0.445904	0.469478	0.682755	0.631231	0.609214	0.40337	0.614821	0.59374	0.421211	0.63762	0.441881	0.634112	0.485603	-0.0642046	0.45167	0.515897	-0.100365	0.643711	0.499502	0.5603	0.734291	0.617495	0.415987	0.471647	0.638749	0.499177	0.546657	0.0741494	0.655863	0.626533	0.490853	0.663039	0.38885	0.036694	0.756443	0.528675	0.525935	0.58669	0.511069	0.81567	0.223362	0.733749	0.59278	0.702566	0.23049	1	0.678109
TCGA-AA-3675-01	0.606832	0.496568	0.424222	0.620826	0.380625	0.468646	0.515266	0.779244	0.669225	0.670655	0.549931	0.359602	0.682956	0.53976	0.742001	0.38983	0.375344	0.545684	0.00330764	0.66876	0.700692	0.324916	0.640937	0.522429	0.743377	0.587442	0.608445	0.565255	0.528498	0.17525	0.435276	0.58899	0.434774	0.585666	0.506463	0.42155	0.677765	0.485993	0.519127	0.338572	0.505557	0.584324	0.243604	0.718492	0.598755	0.679062	0.286142	0.678109	1
TCGA-AA-3685-01	0.75134	0.131091	-0.102045	0.274303	0.472863	0.666115	0.422774	0.399578	0.823045	0.81883	0.721917	0.745035	0.673818	0.820101	0.585848	0.114075	0.0558353	0.811481	-0.151867	0.345734	0.646272	0.719238	0.520359	0.821185	0.229526	0.668359	0.802918	0.415022	0.809039	-0.0825091	0.742034	0.800936	0.9189	0.659872	-0.111547	0.0971393	0.369442	0.868304	0.876446	0.685488	0.629851	0.677699	0.19733	0.478385	0.916696	0.699692	0.0719736	0.506818	0.520531
TCGA-AA-3697-01	0.650869	0.516855	0.251253	0.652833	0.589839	0.642087	0.530693	0.57679	0.665192	0.672921	0.377548	0.672971	0.546633	0.428056	0.627324	0.103066	0.378824	0.598634	0.150297	0.652368	0.542551	0.699103	0.667875	0.506993	0.436201	0.396169	0.625451	0.635532	0.531272	0.0932261	0.709904	0.559059	0.53626	0.763713	0.293183	0.180329	0.609846	0.566022	0.52855	0.661333	0.40606	0.722288	0.43275	0.783098	0.603568	0.803979	0.29695	0.582272	0.670803
TCGA-AA-3712-01	0.632884	0.468812	0.275813	0.561595	0.582004	0.796073	0.608318	0.416757	0.759776	0.69642	0.443598	0.703455	0.510442	0.688677	0.571211	-0.00729301	0.355134	0.640432	-0.0171476	0.71215	0.545096	0.67285	0.856733	0.723311	0.369165	0.58927	0.797344	0.546625	0.710027	0.110047	0.766561	0.799565	0.628577	0.702579	0.264433	0.121359	0.656523	0.667973	0.668782	0.716609	0.60707	0.834915	0.251305	0.76822	0.650389	0.775448	0.254857	0.830887	0.664779
TCGA-AA-A01X-01	0.603085	0.810802	0.585932	0.662012	0.202789	0.225272	0.382132	0.668561	0.374076	0.552446	0.28883	0.157183	0.438494	0.43229	0.511502	0.32006	0.357821	0.438745	0.054937	0.457542	0.460904	0.19777	0.478312	0.399671	0.774901	0.289855	0.436946	0.314739	0.428554	0.244359	0.26359	0.478403	0.347896	0.391208	0.70028	0.514773	0.664898	0.414278	0.326957	0.122994	0.324062	0.372686	0.134933	0.575141	0.38661	0.417505	0.266012	0.571322	0.760718
TCGA-AA-A01Z-01	0.185399	0.57169	0.517762	0.528856	-0.127802	0.0597253	0.037764	0.282753	0.0130889	0.0082133	-0.187321	-0.089878	0.0134868	-0.187169	0.0974492	0.0771219	0.0968945	-0.128921	0.354087	0.338592	-0.127941	0.00880948	0.280958	-0.146426	0.614999	-0.133858	-0.00784873	0.133722	-0.0945188	0.237535	0.0168517	0.0640106	-0.128079	0.00539592	0.63636	0.68918	0.331309	-0.0398351	-0.127282	0.0119161	-0.134198	0.0761663	0.159908	0.302909	-0.147647	0.100839	0.169424	0.164151	0.309567
TCGA-AA-A02K-01	0.24836	0.687405	0.736699	0.65322	0.0605303	0.0748532	0.342561	0.570496	0.134399	0.206958	0.00998513	-0.0320143	0.241283	0.00487625	0.243584	0.245002	0.463051	-0.0106484	0.253137	0.36461	0.225458	0.0393285	0.383436	0.000355016	0.744599	0.0705797	0.0789239	0.320359	0.014342	0.387431	0.0788008	0.13433	-0.0480574	0.215729	0.865347	0.604239	0.499096	0.014179	-0.00776371	-0.00347907	-0.0406333	0.162301	0.0900326	0.402693	-0.0140347	0.208331	0.280067	0.322985	0.513377
TCGA-AA-A02Y-01	0.494775	0.453437	0.347591	0.390849	0.558664	0.682617	0.51442	0.293259	0.654613	0.522399	0.336432	0.732331	0.338288	0.683895	0.364592	-0.141515	0.32927	0.478325	-0.129429	0.578596	0.451417	0.708258	0.711423	0.707285	0.336901	0.434757	0.690135	0.40819	0.614046	-0.0147226	0.769032	0.667755	0.554812	0.608925	0.239823	0.0628032	0.634211	0.597765	0.558169	0.691538	0.45132	0.836509	0.19801	0.658989	0.627511	0.682257	0.145209	0.8735	0.607642
TCGA-AD-6548-01	0.592736	0.378451	0.162715	0.2579	0.38786	0.58414	0.339789	0.44088	0.749112	0.627632	0.515078	0.629435	0.404187	0.817022	0.491088	0.110412	0.0682463	0.639472	-0.179069	0.374149	0.580188	0.618202	0.53486	0.822798	0.437685	0.479763	0.79622	0.247375	0.786166	-0.0677902	0.6982	0.751589	0.702862	0.561574	0.107416	0.203473	0.516257	0.765987	0.652277	0.56174	0.512567	0.664356	0.179965	0.478711	0.809119	0.619483	0.0778699	0.723993	0.703934
TCGA-AD-6888-01	-0.15461	0.505733	0.62162	0.312925	-0.153615	-0.0126624	0.00362998	0.0646259	-0.224178	-0.224176	-0.216371	-0.144645	-0.234271	-0.392431	-0.154231	0.120073	0.232077	-0.429987	0.643408	0.0963556	-0.230328	-0.0562699	0.0482148	-0.321107	0.497444	-0.318781	-0.299874	0.158107	-0.356673	0.436139	-0.109109	-0.252419	-0.387056	-0.115574	0.667286	0.381593	0.157425	-0.358571	-0.298214	-0.104923	-0.449094	-0.0832692	0.333506	0.0858735	-0.39946	-0.0704028	0.33702	0.0317378	0.0724715
TCGA-AD-6890-01	0.650564	0.55912	0.327168	0.580873	0.65114	0.688731	0.612689	0.582195	0.747994	0.749093	0.529279	0.707279	0.605664	0.648743	0.667463	0.0969958	0.426879	0.692822	0.028096	0.687704	0.664459	0.659026	0.753733	0.680583	0.467333	0.556606	0.736115	0.609183	0.636083	0.143427	0.718555	0.677765	0.619038	0.830515	0.356877	0.104819	0.703624	0.647715	0.66691	0.651596	0.554483	0.798628	0.368806	0.788233	0.726486	0.860924	0.332507	0.81096	0.782051
TCGA-AD-6899-01	0.733885	0.067639	-0.088351	0.223661	0.382173	0.712704	0.3798	0.381585	0.804966	0.79197	0.682086	0.704069	0.619975	0.790707	0.493742	0.17582	-0.0322923	0.807581	-0.11189	0.306324	0.633414	0.709424	0.531705	0.81673	0.1936	0.722158	0.82613	0.351849	0.822375	-0.0280604	0.713379	0.85183	0.925473	0.600712	-0.194771	0.120633	0.217516	0.887484	0.895537	0.7375	0.660623	0.63905	0.213275	0.430655	0.831927	0.619411	0.140669	0.423308	0.439548
TCGA-AD-6901-01	0.514692	0.409155	0.315413	0.450766	0.566459	0.790156	0.569655	0.391406	0.732688	0.57365	0.347556	0.768049	0.38687	0.641612	0.381386	-0.0777444	0.292997	0.500092	-0.00348996	0.569391	0.469544	0.78201	0.769595	0.668489	0.369072	0.480385	0.729468	0.439327	0.653765	0.0252782	0.846377	0.774924	0.588975	0.65961	0.19827	0.15038	0.557608	0.658973	0.580254	0.805965	0.445624	0.828201	0.269292	0.672688	0.61785	0.66515	0.182563	0.799715	0.580896
TCGA-AD-6963-01	0.54231	0.338574	0.141393	0.161404	0.38784	0.472342	0.311245	0.316249	0.635499	0.578736	0.498246	0.554113	0.410853	0.870515	0.396314	-0.00053009	0.0342307	0.684893	-0.354902	0.325712	0.506417	0.516481	0.501844	0.787305	0.30641	0.530232	0.743708	0.145458	0.774039	-0.174349	0.591533	0.77141	0.718983	0.499745	0.0487381	0.130962	0.480702	0.79371	0.650529	0.491178	0.563024	0.620968	0.0440955	0.41505	0.81372	0.511453	-0.0266737	0.728956	0.582276
TCGA-AD-6965-01	0.69854	0.640268	0.382111	0.765221	0.60685	0.624909	0.716466	0.536953	0.581532	0.696527	0.275492	0.586946	0.483846	0.472971	0.549337	0.00989268	0.463049	0.595461	0.0715481	0.652392	0.505009	0.635457	0.80222	0.518604	0.409114	0.437989	0.64431	0.553461	0.571265	0.120581	0.666257	0.633559	0.504902	0.708756	0.410285	0.195927	0.69488	0.549099	0.469577	0.595827	0.48281	0.72477	0.246279	0.846163	0.49244	0.693126	0.263824	0.729759	0.634873
TCGA-AD-A5EK-01	0.45525	0.607991	0.711953	0.771767	0.345102	0.339917	0.635945	0.681497	0.428023	0.505987	0.204353	0.205649	0.521172	0.336222	0.40543	0.190394	0.594451	0.294553	0.0963879	0.55502	0.541549	0.244388	0.715846	0.301144	0.658745	0.39555	0.383019	0.557597	0.297389	0.369144	0.331118	0.396171	0.230052	0.485335	0.719097	0.410397	0.582352	0.274451	0.276301	0.240153	0.27821	0.488879	0.0717161	0.645874	0.284491	0.444727	0.342612	0.585622	0.697123
TCGA-AF-2687-01	0.661421	0.230303	-0.0264333	0.342566	0.540637	0.678561	0.496318	0.495515	0.872418	0.738722	0.518797	0.757125	0.534043	0.827447	0.615271	0.030329	0.132172	0.774502	-0.231167	0.406956	0.670103	0.748251	0.627076	0.884605	0.288837	0.591688	0.910961	0.356362	0.880184	-0.14152	0.818734	0.828082	0.825101	0.678987	-0.00543182	0.11517	0.502097	0.865709	0.718199	0.707544	0.674171	0.740719	0.104379	0.541389	0.902224	0.706373	-0.00629977	0.671692	0.614241
TCGA-AF-2690-01	0.736596	0.0740435	-0.150109	0.195051	0.420403	0.64698	0.386783	0.336189	0.775868	0.799676	0.683756	0.706012	0.600943	0.874919	0.490529	0.111644	-0.0175058	0.83976	-0.209618	0.240719	0.617773	0.717839	0.484072	0.851417	0.148916	0.664303	0.822346	0.309525	0.885202	-0.11332	0.739994	0.848481	0.964581	0.602217	-0.210552	0.0668291	0.265525	0.934021	0.860842	0.67695	0.62121	0.617247	0.123118	0.395937	0.888315	0.60253	0.0302368	0.442856	0.421562
TCGA-AF-2693-01	0.823389	0.316266	0.126431	0.478086	0.529185	0.688879	0.585723	0.507753	0.845356	0.927702	0.683802	0.637814	0.748998	0.837907	0.708183	0.251265	0.196981	0.906154	-0.115581	0.52081	0.780722	0.630254	0.697118	0.843018	0.322511	0.780418	0.90021	0.540573	0.865193	0.0738558	0.697341	0.849097	0.837283	0.743874	0.0728102	0.151496	0.509242	0.824201	0.857163	0.621889	0.774841	0.777921	0.222236	0.725162	0.853567	0.754651	0.229446	0.64267	0.668297
TCGA-AF-3911-01	0.655761	0.421929	0.29279	0.647746	0.674787	0.773218	0.644213	0.627835	0.804031	0.775573	0.565149	0.70337	0.709657	0.493733	0.765007	0.195889	0.43928	0.676269	0.133013	0.782492	0.697653	0.649226	0.78292	0.584527	0.440277	0.649376	0.708661	0.777543	0.555623	0.208602	0.70304	0.619128	0.567863	0.82988	0.291343	0.126238	0.614717	0.558187	0.686001	0.712975	0.614054	0.805569	0.454621	0.854371	0.655692	0.906078	0.419703	0.676586	0.750965
TCGA-AF-4110-01	0.785731	0.143276	-0.0500689	0.304664	0.497293	0.716104	0.473291	0.403097	0.830849	0.865347	0.678139	0.715087	0.680945	0.867503	0.582607	0.119697	0.0696234	0.889333	-0.207154	0.414446	0.675885	0.689396	0.6225	0.869607	0.195521	0.761675	0.903665	0.402138	0.87173	-0.0624304	0.735403	0.89209	0.930338	0.676935	-0.114616	0.0888989	0.375471	0.903396	0.90379	0.714406	0.763852	0.75591	0.159927	0.565488	0.890663	0.70175	0.111415	0.579235	0.524715
TCGA-AF-5654-01	0.650586	0.589387	0.388747	0.696582	0.298379	0.32657	0.443725	0.75084	0.549343	0.614333	0.368807	0.267382	0.638276	0.4489	0.706786	0.262214	0.318734	0.517453	-0.0400219	0.62288	0.541218	0.274552	0.583569	0.427056	0.768242	0.448271	0.538494	0.452461	0.473448	0.0689875	0.364657	0.554998	0.411638	0.513759	0.578351	0.535778	0.710711	0.482063	0.399383	0.252589	0.476883	0.496053	0.127059	0.70544	0.530905	0.58568	0.149944	0.58127	0.884657
TCGA-AF-6136-01	0.632348	0.666653	0.314143	0.797984	0.591862	0.474808	0.658861	0.591338	0.483737	0.61863	0.241333	0.507605	0.485153	0.322347	0.591834	0.0671136	0.516411	0.511013	0.097645	0.561259	0.461097	0.554294	0.63189	0.399571	0.388176	0.310326	0.507647	0.578149	0.441306	0.143966	0.562265	0.435698	0.414181	0.664287	0.490378	0.137416	0.678474	0.42512	0.345923	0.459772	0.380652	0.595618	0.238854	0.763376	0.438267	0.678132	0.247166	0.571174	0.567953
TCGA-AF-6655-01	0.688438	0.377735	0.335602	0.595764	0.435929	0.695164	0.579271	0.797673	0.794171	0.798841	0.606727	0.53305	0.698944	0.578693	0.701055	0.408741	0.320179	0.672692	0.134862	0.637397	0.752787	0.510562	0.75735	0.605141	0.620249	0.737757	0.728669	0.608149	0.636311	0.279704	0.577336	0.717889	0.605935	0.638556	0.316571	0.385602	0.45508	0.621762	0.727983	0.579336	0.592278	0.644522	0.326893	0.701123	0.65244	0.717296	0.393749	0.593781	0.842175
TCGA-AF-6672-01	0.720546	0.671828	0.218535	0.750423	0.524758	0.449836	0.543993	0.569083	0.500194	0.636327	0.18011	0.530483	0.438828	0.411432	0.535163	0.0080222	0.367267	0.587601	0.00779644	0.480766	0.433527	0.605782	0.584833	0.469244	0.3849	0.238123	0.563199	0.441412	0.524567	0.0227834	0.616632	0.476161	0.519773	0.660262	0.395535	0.213501	0.628176	0.543693	0.369364	0.482947	0.370332	0.598253	0.193657	0.709572	0.517048	0.637475	0.154068	0.521652	0.570163
TCGA-AF-A56K-01	0.695481	0.193325	0.0574009	0.388195	0.641448	0.767315	0.597444	0.549334	0.917807	0.851939	0.664172	0.744242	0.693213	0.769981	0.735915	0.20139	0.234589	0.880792	-0.150067	0.542351	0.815329	0.678029	0.704405	0.835275	0.241683	0.778022	0.912789	0.546014	0.820466	0.054153	0.754103	0.785439	0.811713	0.795926	-0.0110573	0.0445696	0.450764	0.790953	0.871417	0.745258	0.801291	0.75844	0.215345	0.636017	0.834739	0.78778	0.218265	0.6307	0.638377
TCGA-AF-A56L-01	0.67415	0.496425	0.338905	0.389707	0.371238	0.524422	0.380376	0.46922	0.665313	0.726889	0.663398	0.454434	0.632012	0.774806	0.587302	0.264865	0.136867	0.686978	-0.0947018	0.549463	0.593292	0.411848	0.57386	0.662566	0.542159	0.617391	0.690121	0.384491	0.664315	0.0725841	0.507698	0.767849	0.624931	0.595995	0.260988	0.30267	0.600372	0.682839	0.69836	0.424642	0.551886	0.64791	0.275337	0.662873	0.724881	0.63934	0.251109	0.742418	0.79118
TCGA-AF-A56N-01	0.719144	0.396332	0.380637	0.749197	0.508902	0.552972	0.726006	0.818663	0.737927	0.834695	0.575647	0.437858	0.879195	0.554194	0.763314	0.371852	0.512676	0.697019	0.00128247	0.688056	0.824232	0.41798	0.779265	0.542081	0.546087	0.767668	0.661985	0.71188	0.579613	0.267812	0.507024	0.657662	0.569435	0.714968	0.415392	0.352236	0.566545	0.567363	0.663012	0.471392	0.630808	0.61812	0.149019	0.76836	0.612935	0.709528	0.341596	0.54697	0.796477
TCGA-AG-3591-01	0.699539	0.207655	0.237113	0.543389	0.453665	0.495234	0.555663	0.692478	0.594158	0.767408	0.582231	0.341975	0.805084	0.426548	0.660169	0.337706	0.304252	0.682707	-0.0616503	0.605381	0.635997	0.259175	0.62734	0.422432	0.361098	0.774722	0.576144	0.518479	0.440249	0.219079	0.324805	0.578881	0.569999	0.554956	0.212181	0.273413	0.323458	0.505497	0.685362	0.431288	0.731309	0.491723	0.129517	0.624448	0.492772	0.588457	0.325044	0.418987	0.583196
TCGA-AG-3592-01	0.542934	0.250459	0.221886	0.499215	0.73972	0.893807	0.698278	0.365335	0.848639	0.686606	0.455329	0.874253	0.575269	0.604748	0.538138	-0.0248347	0.408068	0.633562	0.0289194	0.670739	0.65957	0.84068	0.822512	0.693602	0.142574	0.643508	0.76762	0.721952	0.625335	0.1026	0.878893	0.681081	0.626172	0.83284	0.05873	-0.078949	0.481784	0.608222	0.726874	0.909183	0.612848	0.927923	0.351999	0.77849	0.667067	0.812404	0.306156	0.679755	0.506022
TCGA-AG-3725-01	0.573802	0.419723	0.365422	0.574255	0.71603	0.724421	0.708396	0.500344	0.722057	0.671932	0.366033	0.720531	0.558543	0.625788	0.52234	-0.0763103	0.477122	0.628046	-0.115475	0.726394	0.628652	0.668792	0.874693	0.650084	0.296584	0.609688	0.741687	0.584779	0.589041	0.0668191	0.73475	0.687788	0.57601	0.762595	0.271611	0.036868	0.618021	0.599375	0.634185	0.743863	0.640274	0.898881	0.200921	0.817196	0.640708	0.775387	0.24425	0.852545	0.659982
TCGA-AG-3731-01	0.751848	0.12306	-0.119312	0.245762	0.4488	0.640299	0.416022	0.367414	0.807175	0.813672	0.670203	0.729262	0.637263	0.895569	0.518405	0.0747064	0.0302168	0.82876	-0.231035	0.289672	0.638821	0.736149	0.514644	0.862987	0.197527	0.651088	0.833594	0.343762	0.878157	-0.1359	0.771605	0.847809	0.950068	0.646636	-0.147753	0.095154	0.349905	0.926935	0.849179	0.673175	0.619132	0.673822	0.111636	0.454309	0.927272	0.647751	0.00525201	0.50034	0.481917
TCGA-AG-3732-01	0.790253	0.175672	-0.0456287	0.276125	0.460332	0.578844	0.474225	0.312583	0.716939	0.812339	0.607933	0.649545	0.610946	0.9242	0.476413	0.0313259	0.105121	0.811193	-0.311826	0.297422	0.625341	0.660262	0.549436	0.891262	0.166784	0.628226	0.835986	0.321136	0.883815	-0.109324	0.715003	0.819453	0.945366	0.602667	-0.0836021	0.0353862	0.402137	0.888873	0.804328	0.584905	0.667883	0.693536	0.0139265	0.494226	0.846539	0.600865	-0.000920401	0.568342	0.463483
TCGA-AG-3742-01	0.50693	0.313622	0.371851	0.733778	0.692182	0.664639	0.796735	0.609611	0.692039	0.671026	0.419836	0.553306	0.751263	0.381019	0.684032	0.154921	0.604276	0.569053	0.0636082	0.776528	0.719538	0.482148	0.832215	0.449969	0.290863	0.689374	0.571669	0.838392	0.395862	0.295297	0.551599	0.473485	0.408812	0.789368	0.368804	0.030903	0.535544	0.368359	0.558021	0.60439	0.656592	0.713751	0.237006	0.815037	0.462432	0.756711	0.433478	0.571662	0.601678
TCGA-AG-4021-01	0.518036	0.47042	0.47375	0.824305	0.57114	0.52505	0.735565	0.743766	0.589413	0.614536	0.337667	0.443447	0.677214	0.284072	0.677601	0.233901	0.66671	0.417388	0.168191	0.734266	0.61557	0.457853	0.689674	0.327543	0.567755	0.474692	0.459044	0.773067	0.361828	0.257028	0.530368	0.438575	0.305517	0.686292	0.562803	0.291609	0.665752	0.329825	0.351351	0.464775	0.391889	0.604749	0.236629	0.821321	0.396632	0.717539	0.316517	0.5269	0.702895
TCGA-AG-4022-01	0.771094	0.221768	0.0375669	0.35331	0.505287	0.641446	0.502466	0.411542	0.844639	0.859659	0.742381	0.670323	0.744164	0.892633	0.634119	0.168386	0.130968	0.817893	-0.186197	0.427514	0.718042	0.650359	0.588791	0.850317	0.299945	0.707061	0.845282	0.474734	0.833718	-0.027408	0.729516	0.825093	0.863798	0.713407	0.0141395	0.125585	0.502387	0.837559	0.842265	0.603865	0.660112	0.756729	0.182069	0.609459	0.912179	0.722565	0.114354	0.628376	0.629902
TCGA-AH-6544-01	-0.0417996	0.504857	0.320825	0.502869	0.13685	-0.184742	0.217702	0.0719483	-0.211625	-0.125753	-0.418714	-0.133292	-0.0652137	-0.247934	0.044058	-0.369001	0.418046	-0.20402	-0.0408004	0.244891	-0.217628	-0.092211	0.154068	-0.287611	0.236719	-0.341957	-0.20631	0.11661	-0.232572	-0.0699997	-0.0466131	-0.18051	-0.307801	0.0869858	0.673483	0.217399	0.519467	-0.232787	-0.413163	-0.178083	-0.201771	0.0179862	-0.237449	0.259655	-0.239679	0.0436603	-0.180314	0.187349	0.0920267
TCGA-AH-6547-01	0.787281	0.166422	-0.0508419	0.249043	0.4327	0.616309	0.442146	0.341085	0.745536	0.825841	0.649745	0.671909	0.59125	0.911992	0.457683	0.0978113	0.0304814	0.819512	-0.209464	0.227399	0.632498	0.709892	0.528038	0.892112	0.197998	0.623989	0.849227	0.308878	0.902709	-0.0672111	0.738089	0.847858	0.980194	0.603569	-0.115625	0.069208	0.327758	0.933482	0.834381	0.629672	0.616342	0.668237	0.108354	0.446719	0.870444	0.586044	0.0520386	0.526201	0.451158
TCGA-AH-6549-01	0.594214	0.371988	0.412079	0.710419	0.618196	0.739473	0.726128	0.689241	0.766126	0.742977	0.559516	0.595541	0.764124	0.441782	0.763008	0.288904	0.58378	0.588332	0.186473	0.824368	0.75857	0.534425	0.805518	0.533686	0.505543	0.725367	0.638766	0.858424	0.492556	0.338004	0.608976	0.569273	0.468348	0.769955	0.401072	0.173059	0.614064	0.444895	0.627853	0.623544	0.61765	0.739727	0.37151	0.855094	0.547061	0.860522	0.471314	0.631249	0.751835
TCGA-AH-6643-01	0.360463	0.473087	0.19731	0.634506	0.406894	0.327019	0.405554	0.482538	0.327803	0.326184	-0.0426228	0.386704	0.326497	0.125282	0.381395	-0.141387	0.375852	0.297583	0.099665	0.509414	0.213919	0.429662	0.495536	0.136283	0.396768	0.111581	0.284031	0.375163	0.220517	-0.0821616	0.439368	0.314732	0.208436	0.510612	0.433069	0.307485	0.547457	0.294957	0.120301	0.408528	0.204119	0.42337	0.125352	0.566237	0.270263	0.472578	0.0370413	0.375858	0.433595
TCGA-AH-6644-01	0.671553	0.443886	0.210633	0.542458	0.759484	0.818983	0.652422	0.444227	0.77135	0.789034	0.574657	0.799196	0.600964	0.585101	0.732075	0.123589	0.417896	0.775263	0.0560016	0.753077	0.646713	0.717109	0.732226	0.677804	0.238543	0.63774	0.751443	0.683706	0.650328	0.191387	0.770306	0.624362	0.639067	0.85603	0.170331	-0.0509907	0.612724	0.600324	0.749651	0.765026	0.668404	0.796738	0.423836	0.810226	0.639625	0.920355	0.394175	0.697029	0.611516
TCGA-AH-6897-01	0.526554	0.476888	0.276247	0.743915	0.227763	0.39167	0.436868	0.4988	0.421098	0.418584	0.0218386	0.337767	0.327135	0.185973	0.380113	-0.0460724	0.266956	0.259926	0.201705	0.46502	0.258806	0.472598	0.590269	0.232835	0.541279	0.153046	0.388451	0.427638	0.34085	0.00678681	0.486702	0.412419	0.289135	0.390015	0.438117	0.545116	0.500543	0.36803	0.173072	0.382264	0.133055	0.465703	0.119185	0.612498	0.316481	0.46595	0.0297422	0.37208	0.537174
TCGA-AH-6903-01	0.63005	0.7534	0.431151	0.763195	0.295071	0.367874	0.405088	0.547875	0.377642	0.512605	0.119788	0.304084	0.343416	0.270665	0.413632	0.147404	0.299316	0.373952	0.215955	0.449656	0.316006	0.419338	0.552597	0.330146	0.552715	0.14015	0.439003	0.40971	0.369434	0.21025	0.423514	0.415054	0.34165	0.45624	0.542165	0.369736	0.555938	0.392777	0.252091	0.320795	0.227663	0.500391	0.289325	0.667399	0.341607	0.482572	0.294473	0.478108	0.574314
TCGA-AM-5820-01	-0.236171	0.19189	0.507463	0.14512	0.19094	0.157283	0.220508	0.0714345	-0.0454229	-0.0731489	0.196374	-0.000535289	0.0298373	-0.285067	0.120617	0.523095	0.466069	-0.232496	0.724077	0.250134	0.10817	-0.0922213	0.0128091	-0.150928	0.144706	0.049874	-0.206334	0.434928	-0.335973	0.834778	-0.110747	-0.311774	-0.328949	0.107292	0.40807	-0.226741	0.0432995	-0.436973	-0.0126365	0.00203958	-0.0699326	0.0142597	0.604813	0.136509	-0.316401	0.14398	0.751004	0.0441384	0.0224636
TCGA-AU-3779-01	0.670135	0.164506	0.158836	0.392692	0.514027	0.801727	0.584605	0.534655	0.916239	0.819121	0.673436	0.707982	0.699522	0.725494	0.6444	0.320081	0.201033	0.780186	0.0101913	0.508744	0.836942	0.677297	0.718966	0.827139	0.303166	0.829659	0.873439	0.59817	0.763701	0.219131	0.711879	0.77376	0.78189	0.722934	0.00527365	0.0983904	0.33929	0.731312	0.90695	0.760293	0.775106	0.755638	0.315817	0.607423	0.762155	0.718982	0.365265	0.55462	0.604265
TCGA-AY-5543-01	0.657067	0.354712	0.132221	0.372998	0.520645	0.513938	0.475398	0.530448	0.738229	0.744287	0.631859	0.595675	0.660653	0.847024	0.631253	0.108791	0.238115	0.770845	-0.277747	0.499091	0.665386	0.538843	0.590081	0.739857	0.405077	0.631846	0.74763	0.398728	0.757915	-0.105403	0.637672	0.759637	0.725387	0.682169	0.170496	0.178939	0.609395	0.77543	0.700883	0.495835	0.577943	0.683416	0.10705	0.600865	0.894877	0.719404	0.0434806	0.727956	0.769136
TCGA-AY-6196-01	0.754591	0.135874	-0.19353	0.261279	0.355365	0.566329	0.364454	0.388987	0.743253	0.765013	0.522809	0.654213	0.520438	0.876575	0.483669	0.0492091	-0.0400678	0.843069	-0.274533	0.205683	0.590773	0.716305	0.489815	0.864511	0.194313	0.58217	0.846813	0.229572	0.95206	-0.231518	0.738291	0.858081	0.938019	0.554961	-0.178079	0.155107	0.319379	0.968314	0.733717	0.613979	0.609513	0.597154	0.0171578	0.408935	0.909099	0.562593	-0.097604	0.441899	0.457796
TCGA-AY-6386-01	0.807428	0.35068	0.113268	0.518744	0.523276	0.645526	0.573063	0.561249	0.827862	0.858263	0.534377	0.617282	0.658381	0.769549	0.747895	0.181967	0.223482	0.862367	-0.180889	0.573254	0.772333	0.607119	0.725927	0.848736	0.324443	0.696046	0.930836	0.487298	0.844374	-0.00110729	0.684564	0.800791	0.767001	0.721665	0.100435	0.166788	0.558761	0.780163	0.756079	0.601123	0.813077	0.777434	0.151064	0.749281	0.811609	0.76017	0.162782	0.67158	0.721168
TCGA-AY-A54L-01	0.209959	0.595666	0.602644	0.629456	0.0785265	0.146533	0.26706	0.418058	0.0494882	0.0889356	-0.209124	0.0394318	0.0506128	-0.10451	0.0404929	-0.00689885	0.370166	-0.109415	0.247551	0.332242	0.0364454	0.146611	0.405549	-0.0771458	0.553383	-0.0763134	0.0364527	0.273908	-0.0483733	0.214497	0.154165	0.0568666	-0.0894557	0.112361	0.673964	0.478235	0.339551	-0.0231397	-0.121855	0.106697	-0.144527	0.23631	0.0975798	0.40242	-0.0738386	0.180018	0.18074	0.279439	0.371644
TCGA-AY-A69D-01	0.866058	0.487377	0.246209	0.630898	0.561018	0.625204	0.626097	0.639838	0.798708	0.888098	0.529392	0.590251	0.692913	0.711834	0.733958	0.195873	0.272165	0.85272	-0.113125	0.607116	0.743546	0.597219	0.779901	0.76882	0.425747	0.666329	0.889275	0.511134	0.782092	0.0826605	0.66757	0.779182	0.753261	0.75123	0.241912	0.25513	0.60016	0.766372	0.740011	0.587793	0.744673	0.7694	0.200514	0.803446	0.768902	0.760387	0.230953	0.704984	0.764402
TCGA-AY-A71X-01	-0.0460759	0.433071	0.538209	0.484398	0.0465677	0.0102427	0.275743	0.237217	-0.0902294	-0.0763524	-0.269336	-0.0410886	-0.0630872	-0.198243	-0.077722	-0.0984141	0.49974	-0.318187	0.25975	0.155837	-0.0288645	0.0588548	0.222889	-0.205673	0.465125	-0.231268	-0.164477	0.264316	-0.192193	0.187747	0.0719093	-0.144202	-0.275407	0.0553896	0.70545	0.356775	0.339682	-0.22669	-0.306699	-0.0475424	-0.374738	0.0988418	-0.023562	0.235999	-0.215652	0.0643272	0.0555534	0.181593	0.220054
TCGA-AY-A8YK-01	0.58145	0.71874	0.516334	0.796635	0.212688	0.374307	0.411291	0.622995	0.394606	0.472702	0.114768	0.259112	0.36941	0.225717	0.392024	0.207524	0.313445	0.298305	0.267224	0.485831	0.331721	0.379183	0.596318	0.265947	0.662946	0.186739	0.400759	0.43216	0.324054	0.257133	0.393757	0.422638	0.282221	0.42446	0.612431	0.523132	0.529439	0.351216	0.236106	0.316576	0.168297	0.462902	0.275798	0.648483	0.289344	0.446964	0.308227	0.446333	0.639479
TCGA-AZ-4315-01	0.472142	0.638061	0.353189	0.480484	0.422004	0.489384	0.372549	0.290288	0.438904	0.418926	0.189093	0.576008	0.18849	0.425031	0.299965	-0.114631	0.254253	0.313898	0.122085	0.403946	0.248267	0.661425	0.480117	0.435215	0.470991	0.0639859	0.439719	0.376287	0.45783	-0.0410552	0.67504	0.432504	0.390871	0.526776	0.340213	0.203427	0.612544	0.467146	0.270285	0.492716	0.0628854	0.600916	0.34623	0.586381	0.475575	0.574007	0.109465	0.621769	0.550875
TCGA-AZ-4323-01	0.81965	0.192475	-0.138	0.281037	0.347625	0.516354	0.375849	0.335678	0.66846	0.786627	0.526055	0.612447	0.554161	0.897059	0.422734	-0.0145861	-0.0101388	0.818117	-0.322943	0.212515	0.54244	0.677446	0.501972	0.831622	0.193743	0.545671	0.805556	0.210433	0.912511	-0.232284	0.703914	0.86055	0.969674	0.540252	-0.13228	0.162516	0.350835	0.964455	0.751452	0.564773	0.569221	0.596126	-0.0366336	0.425245	0.856484	0.529927	-0.113889	0.463019	0.436273
TCGA-AZ-4614-01	0.0342357	0.54565	0.629562	0.119817	0.377171	0.357127	0.190765	0.0748663	0.179486	0.153584	0.368521	0.336912	0.0913242	0.117869	0.241916	0.299086	0.342363	0.0817926	0.385462	0.431147	0.198294	0.226331	0.186807	0.199874	0.328139	0.141031	0.10567	0.414675	0.00885044	0.52044	0.215627	0.0365723	0.00958413	0.34357	0.412268	-0.138735	0.404921	-0.0408195	0.272809	0.262759	0.0956557	0.323347	0.634494	0.357624	0.0448792	0.39737	0.635856	0.496388	0.291504
TCGA-AZ-4616-01	0.160244	0.571317	0.503166	0.0835555	0.435418	0.470078	0.224905	0.0641398	0.325231	0.23444	0.336957	0.562366	0.0434982	0.367697	0.150121	0.00268471	0.177474	0.189442	0.17444	0.298716	0.212596	0.51025	0.271221	0.409793	0.346729	0.117804	0.29422	0.281905	0.238457	0.176725	0.486234	0.231969	0.25068	0.452935	0.292325	-0.0993482	0.456833	0.247485	0.347205	0.455933	0.0893062	0.502636	0.539696	0.358295	0.324088	0.461509	0.375441	0.666751	0.381312
TCGA-AZ-4682-01	0.276724	0.699784	0.858814	0.655662	0.261753	0.256309	0.47123	0.641937	0.261791	0.335603	0.188021	0.0974648	0.374176	0.143326	0.301379	0.305675	0.5388	0.114672	0.278536	0.492238	0.400127	0.11405	0.529885	0.128204	0.747174	0.257746	0.196149	0.476294	0.0788922	0.485925	0.163907	0.217387	0.0475061	0.352941	0.823204	0.412526	0.506186	0.0848118	0.169673	0.144431	0.131284	0.357625	0.263583	0.530757	0.109278	0.355145	0.487792	0.5316	0.637698
TCGA-AZ-4684-01	0.742276	0.353479	0.143836	0.475898	0.630537	0.587375	0.57559	0.627539	0.816736	0.86643	0.577451	0.645033	0.707377	0.742395	0.739822	0.211956	0.270614	0.887832	-0.188634	0.534739	0.821794	0.60674	0.639764	0.781871	0.314473	0.658054	0.848761	0.517361	0.757076	0.0372841	0.666765	0.695419	0.763661	0.833971	0.108095	0.0784148	0.533968	0.75853	0.767551	0.602821	0.774353	0.742664	0.211226	0.704288	0.831208	0.767037	0.224649	0.637116	0.714849
TCGA-AZ-5403-01	0.556188	0.541473	0.400901	0.780225	0.214067	0.386269	0.470224	0.66261	0.466851	0.497267	0.185025	0.254163	0.462562	0.243713	0.514929	0.195138	0.373053	0.295484	0.244111	0.537477	0.362165	0.352191	0.58802	0.268032	0.759499	0.25761	0.405514	0.481002	0.370052	0.183864	0.419975	0.456659	0.293181	0.417745	0.617939	0.651072	0.600334	0.370253	0.226359	0.298126	0.183207	0.410095	0.145822	0.615182	0.325459	0.498868	0.151787	0.416022	0.681798
TCGA-AZ-5407-01	0.86102	0.401842	0.280587	0.647053	0.460618	0.511008	0.612508	0.653971	0.679772	0.855138	0.46809	0.437153	0.761	0.631214	0.611349	0.171594	0.27114	0.765209	-0.186056	0.576236	0.692765	0.452866	0.740519	0.627238	0.404698	0.682605	0.753989	0.470655	0.644684	0.0736962	0.516309	0.733571	0.714164	0.677723	0.241086	0.316115	0.494878	0.697434	0.690613	0.499505	0.74723	0.682088	0.0678147	0.754307	0.64637	0.634657	0.208871	0.582306	0.672594
TCGA-AZ-6599-01	0.503391	0.702451	0.581118	0.510081	0.25514	0.250059	0.315175	0.389007	0.276615	0.395778	0.157373	0.168641	0.26731	0.295284	0.380119	0.0903538	0.223194	0.353393	-0.0228117	0.520482	0.223522	0.147997	0.479372	0.336987	0.569293	0.259304	0.398905	0.188041	0.289974	0.215552	0.210578	0.372546	0.273264	0.306433	0.578714	0.399366	0.579554	0.302723	0.289528	0.188257	0.436935	0.386434	0.119625	0.538538	0.223076	0.377763	0.244164	0.613299	0.532122
TCGA-AZ-6600-01	0.835176	0.446186	0.233996	0.533306	0.5651	0.592455	0.611057	0.54658	0.753583	0.934056	0.672726	0.581506	0.745239	0.80469	0.706198	0.240275	0.321272	0.839567	-0.0980914	0.526618	0.762925	0.572894	0.63946	0.793115	0.410837	0.647294	0.803956	0.549884	0.786701	0.126758	0.65305	0.755417	0.79505	0.78099	0.228275	0.147758	0.621364	0.762308	0.77067	0.516224	0.68238	0.730547	0.214103	0.741364	0.785577	0.766182	0.262173	0.687551	0.705714
TCGA-AZ-6603-01	0.715484	0.287018	0.133015	0.453712	0.2682	0.613789	0.419937	0.546189	0.790493	0.730892	0.5433	0.539025	0.634666	0.781657	0.523753	0.197106	0.0638222	0.674934	-0.108956	0.453933	0.614709	0.580918	0.665738	0.729823	0.497196	0.684648	0.792201	0.3725	0.792622	-0.0465243	0.650304	0.90009	0.719083	0.533037	0.123028	0.419372	0.465811	0.799306	0.690416	0.569632	0.57469	0.693752	0.133758	0.601375	0.816713	0.601513	0.0812099	0.597546	0.713532
TCGA-AZ-6605-01	0.748827	0.153359	-0.0530598	0.276652	0.490194	0.671684	0.468708	0.384698	0.83147	0.84639	0.687831	0.714868	0.662177	0.931903	0.550624	0.10924	0.080282	0.846913	-0.225285	0.338998	0.679941	0.710309	0.567353	0.889199	0.226436	0.692392	0.87274	0.384787	0.899411	-0.0895701	0.774295	0.873384	0.926113	0.673662	-0.0961813	0.0901273	0.404289	0.913837	0.856813	0.666383	0.659519	0.730077	0.123881	0.518197	0.930974	0.672969	0.0509819	0.584495	0.534294
TCGA-AZ-6606-01	0.664265	0.607576	0.337112	0.682388	0.249076	0.280027	0.38181	0.720039	0.425437	0.603059	0.397626	0.18811	0.579832	0.330627	0.672691	0.377011	0.30621	0.504913	0.0789411	0.558457	0.413181	0.188874	0.490726	0.329261	0.672614	0.410687	0.453273	0.38188	0.41177	0.217501	0.254127	0.501994	0.395686	0.382016	0.550005	0.517886	0.590014	0.4331	0.405504	0.186218	0.416777	0.338776	0.160499	0.592815	0.419288	0.515823	0.223847	0.447987	0.714262
TCGA-AZ-6607-01	0.0599278	0.136391	0.331117	-0.000613146	0.41417	0.627896	0.220872	-0.0652234	0.352271	0.210292	0.457467	0.479882	0.092188	0.144839	0.239048	0.388334	0.178601	0.159678	0.499499	0.444699	0.241325	0.354035	0.268161	0.314667	-0.00267252	0.329916	0.255526	0.461501	0.120591	0.597447	0.357426	0.128188	0.12045	0.367774	-0.0313417	-0.353582	0.111054	0.0218578	0.437591	0.508219	0.266837	0.422301	0.761064	0.349964	0.0718959	0.445751	0.758606	0.378194	0.146376
TCGA-AZ-6608-01	0.0724683	0.621629	0.838154	0.470217	0.0512124	0.0428231	0.241817	0.389303	0.054889	0.0973544	0.137772	-0.115958	0.201775	-0.0437563	0.243126	0.361375	0.482782	-0.0939319	0.380747	0.410586	0.177853	-0.140107	0.262887	-0.0422739	0.725401	0.0802797	-0.0301028	0.348221	-0.124229	0.581249	-0.0844055	0.00879785	-0.173251	0.102638	0.873604	0.451593	0.467603	-0.153809	0.0117841	-0.106928	-0.024254	0.0979787	0.229071	0.322005	-0.115357	0.172132	0.436355	0.350898	0.457404
TCGA-BM-6198-01	0.68752	0.193391	-0.0962878	0.259127	0.448625	0.518173	0.398696	0.406485	0.724574	0.739341	0.555951	0.646818	0.59073	0.925105	0.48634	-0.0586226	0.0819862	0.78952	-0.401553	0.318745	0.566435	0.633848	0.524679	0.805835	0.257964	0.583228	0.783946	0.239515	0.860761	-0.293104	0.711271	0.851726	0.86488	0.597163	-0.0440755	0.155348	0.482	0.91502	0.711313	0.560906	0.576183	0.65475	-0.0585263	0.458433	0.941479	0.613304	-0.159033	0.621623	0.564218
TCGA-CA-5254-01	0.431129	0.497185	0.598616	0.676563	0.579626	0.603086	0.719776	0.538326	0.515655	0.519159	0.338257	0.430798	0.521871	0.329677	0.544449	0.157035	0.589176	0.374228	0.127976	0.817251	0.499225	0.365414	0.778296	0.360385	0.479333	0.558549	0.473544	0.641818	0.32349	0.327971	0.459385	0.470213	0.244943	0.596072	0.543309	0.181131	0.64803	0.262999	0.398251	0.485778	0.502668	0.649379	0.260477	0.812062	0.289588	0.651031	0.414807	0.741955	0.666007
TCGA-CA-5255-01	0.200519	0.707558	0.779509	0.465427	0.138411	0.149546	0.247278	0.316667	0.149168	0.16601	0.242771	0.0237323	0.251677	0.0402105	0.379537	0.348269	0.319788	0.0341306	0.341225	0.517648	0.175502	-0.016478	0.271527	0.0836792	0.712218	0.151827	0.0933068	0.355659	-0.028336	0.461029	0.0190342	0.0968871	-0.0649802	0.234444	0.777093	0.388999	0.600044	-0.0509713	0.115571	0.0171659	0.145826	0.213738	0.38176	0.460705	-0.00625014	0.296308	0.452704	0.464284	0.532241
TCGA-CA-5256-01	0.76179	0.297223	0.0768696	0.486695	0.532533	0.543923	0.533691	0.575384	0.753239	0.84204	0.670557	0.564766	0.803644	0.765707	0.743534	0.140726	0.257963	0.822596	-0.233093	0.585348	0.68827	0.500991	0.636961	0.703542	0.391059	0.728306	0.763728	0.507549	0.724058	-0.0791062	0.585376	0.783268	0.74622	0.703629	0.166254	0.195158	0.615349	0.759401	0.736031	0.504828	0.720414	0.723478	0.126031	0.709566	0.864824	0.774048	0.087931	0.678059	0.756802
TCGA-CA-5796-01	0.631379	0.337512	0.342392	0.757001	0.439321	0.371219	0.698688	0.84206	0.629709	0.707274	0.387691	0.283423	0.80118	0.447525	0.72866	0.338038	0.526607	0.597459	-0.127727	0.612512	0.772759	0.270367	0.665155	0.468228	0.52093	0.673843	0.590677	0.60314	0.488199	0.187008	0.369109	0.522556	0.438649	0.611103	0.464434	0.370299	0.565218	0.446291	0.462823	0.314334	0.67927	0.526853	-0.0362916	0.705222	0.521693	0.597296	0.202935	0.471517	0.74315
TCGA-CA-5797-01	0.654319	0.449231	0.166887	0.585916	0.605817	0.801939	0.615554	0.415472	0.823006	0.685771	0.484641	0.805414	0.559259	0.595428	0.65887	0.0222408	0.310392	0.626738	0.0798541	0.691646	0.552792	0.80349	0.746181	0.675833	0.343569	0.547693	0.752094	0.619337	0.671316	0.0515341	0.849002	0.720717	0.617414	0.786971	0.199961	0.140117	0.662482	0.645604	0.645116	0.778934	0.523018	0.816137	0.376709	0.780731	0.699431	0.864222	0.215908	0.683052	0.650412
TCGA-CA-6715-01	0.211169	0.560337	0.527396	0.735707	0.318116	0.0618511	0.52832	0.480303	0.146912	0.210233	-0.0387915	0.0434783	0.338947	0.00972918	0.397125	-0.0160989	0.669951	0.0548675	0.0755406	0.487049	0.193546	0.0641986	0.407504	-0.03122	0.558667	0.0527682	0.0759039	0.428694	0.0315017	0.135167	0.149898	0.123279	-0.0555172	0.303306	0.825951	0.423997	0.694426	0.010701	-0.089504	0.016706	0.05186	0.228507	-0.117988	0.500897	0.045852	0.299201	-0.0135367	0.386132	0.455561
TCGA-CA-6716-01	0.363317	0.496074	0.455481	0.81317	0.149002	0.139062	0.461806	0.64358	0.250466	0.31432	0.0260237	0.0210088	0.419915	0.0251653	0.448234	0.187639	0.540078	0.13876	0.200378	0.505494	0.271324	0.0650659	0.500948	0.0437506	0.654245	0.199934	0.18183	0.428463	0.115511	0.31411	0.140392	0.226559	0.0550726	0.274751	0.788716	0.611277	0.554733	0.106471	0.0424835	0.0618427	0.159168	0.205372	-0.0548755	0.48661	0.0869912	0.320843	0.149067	0.275991	0.519832
TCGA-CA-6717-01	0.720995	0.245025	-0.0271931	0.357489	0.493814	0.675088	0.510361	0.390924	0.843527	0.762458	0.505249	0.7488	0.526212	0.870911	0.599705	0.0538839	0.14327	0.789592	-0.215656	0.391077	0.683979	0.771918	0.604367	0.970596	0.240605	0.59325	0.92898	0.385954	0.935731	-0.0915405	0.829357	0.813968	0.859568	0.668935	-0.027541	0.0632659	0.50556	0.86282	0.730259	0.680684	0.715309	0.752335	0.0984898	0.565775	0.865816	0.69885	0.028863	0.619001	0.547043
TCGA-CA-6718-01	0.730977	0.172059	-0.144878	0.290416	0.353089	0.536161	0.37726	0.430933	0.745333	0.745263	0.510573	0.648601	0.558856	0.881682	0.464675	-0.0127845	-0.000803643	0.801271	-0.319728	0.240278	0.583714	0.699134	0.518075	0.821908	0.254468	0.584359	0.814961	0.22843	0.904134	-0.281064	0.729343	0.875106	0.903788	0.567763	-0.0994775	0.213981	0.379285	0.955525	0.712469	0.597854	0.573391	0.620856	-0.0301073	0.429766	0.934328	0.572323	-0.149129	0.494965	0.513827
TCGA-CA-6719-01	0.23608	0.11604	0.236187	-0.0750371	0.187319	0.520335	0.0606668	0.136746	0.426614	0.356943	0.672315	0.329246	0.259351	0.281994	0.390795	0.682283	-0.0445747	0.346224	0.461667	0.343857	0.403147	0.194919	0.168743	0.428071	0.181179	0.501953	0.375255	0.331183	0.258653	0.598899	0.1988	0.262261	0.274322	0.277989	-0.0744083	-0.129322	0.0170632	0.178994	0.609578	0.35153	0.419654	0.301896	0.753334	0.260411	0.246653	0.407742	0.755392	0.274252	0.315936
TCGA-CI-6619-01	0.581251	0.307971	0.210786	0.441739	0.73415	0.841031	0.640122	0.330481	0.819494	0.69213	0.436991	0.884024	0.515892	0.68363	0.484539	-0.0667177	0.329798	0.662418	-0.0236226	0.59033	0.626152	0.862959	0.761848	0.758868	0.15644	0.562835	0.801305	0.608387	0.669113	0.0416704	0.900414	0.691813	0.682192	0.839558	0.0397351	-0.0901634	0.501387	0.674487	0.713991	0.886198	0.598153	0.955337	0.360419	0.757358	0.727835	0.782227	0.265667	0.736948	0.518732
TCGA-CI-6620-01	0.759508	0.572524	0.349917	0.756579	0.575285	0.648631	0.654365	0.486491	0.630165	0.708275	0.256973	0.603476	0.492588	0.418732	0.527689	0.053331	0.316129	0.609801	0.136592	0.588016	0.49644	0.701112	0.751649	0.502468	0.332877	0.390438	0.661936	0.577464	0.561535	0.132802	0.711488	0.594855	0.551286	0.711888	0.254072	0.219289	0.52168	0.57406	0.496625	0.660617	0.45816	0.731196	0.342811	0.847281	0.495517	0.655763	0.289433	0.557706	0.546024
TCGA-CI-6621-01	0.693608	0.10035	-0.0633525	0.297912	0.506132	0.735291	0.476211	0.481137	0.894151	0.805864	0.646043	0.747236	0.666512	0.826292	0.608252	0.149416	0.0801054	0.869542	-0.197371	0.433518	0.728411	0.713357	0.627585	0.843519	0.215772	0.782437	0.89381	0.424984	0.860644	-0.0788784	0.763526	0.863744	0.867287	0.708262	-0.130478	0.112794	0.354908	0.879172	0.866835	0.760915	0.750667	0.733082	0.169611	0.541288	0.914	0.714409	0.100791	0.548959	0.564012
TCGA-CI-6622-01	0.365529	0.778518	0.776936	0.761071	0.205764	0.222022	0.392137	0.507809	0.177128	0.283313	0.0709849	0.0541536	0.282327	0.04236	0.355616	0.253754	0.444894	0.10816	0.255232	0.627506	0.209318	0.0912395	0.507033	0.0492154	0.683175	0.151417	0.160961	0.429389	0.0612492	0.40243	0.139821	0.19652	-0.0112236	0.279877	0.796336	0.480147	0.600713	0.0439076	0.0760335	0.108635	0.125433	0.307853	0.239777	0.626444	-0.00227022	0.340138	0.40981	0.485696	0.601435
TCGA-CI-6623-01	0.554602	0.600533	0.549601	0.78337	0.545936	0.49395	0.639202	0.63577	0.584908	0.594503	0.302721	0.424248	0.64853	0.361579	0.605507	0.152401	0.510176	0.48215	0.0640424	0.767625	0.581683	0.437894	0.760647	0.372311	0.507112	0.463997	0.515069	0.671941	0.375977	0.20502	0.508634	0.504846	0.344207	0.717457	0.499202	0.282835	0.680545	0.403254	0.412518	0.480304	0.452976	0.670227	0.278881	0.840716	0.434219	0.667032	0.356659	0.624621	0.723794
TCGA-CI-6624-01	0.576575	0.335682	0.221854	0.375051	0.665541	0.833408	0.596492	0.209333	0.772331	0.661489	0.508173	0.871731	0.438299	0.664311	0.455748	0.0495431	0.277253	0.603596	0.108059	0.498025	0.589993	0.881043	0.645357	0.793372	0.143259	0.512227	0.763908	0.59761	0.675961	0.160545	0.890643	0.619736	0.669462	0.773184	0.0244788	-0.141566	0.472519	0.618318	0.706808	0.836303	0.516405	0.883967	0.473245	0.687155	0.663566	0.765658	0.35012	0.671754	0.447622
TCGA-CK-4947-01	0.736869	0.188312	0.067474	0.230843	0.462262	0.657345	0.422058	0.341085	0.788909	0.834514	0.812118	0.658975	0.688731	0.833974	0.585883	0.28984	0.0840008	0.806037	-0.0731938	0.387423	0.715748	0.615407	0.491349	0.848618	0.240579	0.726505	0.794599	0.464445	0.766937	0.113913	0.652025	0.738119	0.854793	0.677913	-0.0614289	0.0187728	0.362332	0.773368	0.907453	0.603903	0.674985	0.691685	0.323572	0.530638	0.828806	0.705312	0.287026	0.538792	0.542589
TCGA-CK-4948-01	0.853163	0.506359	0.254262	0.624724	0.412982	0.580739	0.53967	0.667697	0.745119	0.837504	0.426642	0.516723	0.589677	0.693656	0.606654	0.200416	0.16254	0.779695	-0.066763	0.476716	0.671728	0.592427	0.731054	0.705002	0.514257	0.545069	0.826698	0.40509	0.783478	0.0586763	0.646616	0.794802	0.744393	0.656652	0.22473	0.389312	0.501546	0.796891	0.665177	0.554934	0.599406	0.670951	0.174039	0.702128	0.719508	0.621565	0.188086	0.610532	0.747434
TCGA-CK-4950-01	0.7345	0.251256	-0.00276847	0.254002	0.442309	0.596473	0.408407	0.367405	0.750677	0.769589	0.529901	0.661423	0.50964	0.931013	0.477325	0.0616401	0.0198981	0.847259	-0.290479	0.315988	0.629624	0.675905	0.570444	0.923893	0.217284	0.618604	0.899712	0.244015	0.923821	-0.13379	0.724659	0.852052	0.890036	0.621888	-0.082487	0.0848752	0.410209	0.916692	0.769946	0.619916	0.700595	0.730805	0.0937303	0.515022	0.901714	0.612638	0.0338706	0.641723	0.544229
TCGA-CK-4952-01	0.312663	0.439584	0.553782	0.549785	0.345834	0.354222	0.453559	0.73792	0.354354	0.441565	0.373737	0.19866	0.470913	0.12639	0.514652	0.450843	0.612841	0.251957	0.380068	0.547175	0.475053	0.115335	0.450102	0.193674	0.691103	0.398051	0.257533	0.545993	0.129564	0.565348	0.178132	0.219772	0.133705	0.402145	0.685981	0.290344	0.437697	0.107495	0.300882	0.204573	0.308798	0.329841	0.338126	0.503209	0.195789	0.5102	0.526105	0.439019	0.618561
TCGA-CK-5912-01	0.286359	0.460292	0.529825	0.486844	0.370326	0.421241	0.393339	0.399278	0.347655	0.353457	0.514044	0.243586	0.438016	0.0223469	0.60996	0.624557	0.404871	0.263329	0.567137	0.641167	0.361794	0.136791	0.352917	0.161223	0.416233	0.409506	0.206753	0.611471	0.0536143	0.745663	0.150344	0.13004	0.0949769	0.398017	0.480873	0.124236	0.381063	0.0121843	0.394972	0.279608	0.340123	0.262606	0.635507	0.492849	0.0659764	0.503058	0.742225	0.29819	0.428615
TCGA-CK-5914-01	0.221628	0.0180019	0.113235	-0.183655	0.14538	0.514218	-0.0107771	0.104284	0.448247	0.318648	0.655303	0.385252	0.194385	0.330819	0.309809	0.63588	-0.164122	0.351575	0.40213	0.205055	0.388083	0.266141	0.128836	0.493825	0.103628	0.490058	0.422978	0.230109	0.308688	0.503188	0.238488	0.287929	0.349804	0.21984	-0.204829	-0.16287	-0.093163	0.252708	0.642098	0.396867	0.412941	0.303038	0.721302	0.142852	0.338805	0.350138	0.666918	0.235872	0.256907
TCGA-CK-5915-01	0.12354	0.0655081	0.367733	0.0851661	-0.0611723	0.0595239	0.115087	0.337346	0.127568	0.234972	0.520117	-0.137879	0.345418	0.0657837	0.279359	0.81406	0.22816	0.0843495	0.461611	0.116463	0.3496	-0.221269	0.0093178	0.0930642	0.377063	0.373201	0.0399152	0.265243	-0.00268116	0.762237	-0.191729	0.034642	0.0466124	-0.00655051	0.304429	0.193173	-0.0374744	-0.063813	0.314983	-0.123941	0.157486	-0.0642454	0.350346	0.0327228	0.00403979	0.0762443	0.588881	-0.0127461	0.245463
TCGA-CK-6748-01	0.45864	0.466394	0.576684	0.783786	0.511549	0.473893	0.707235	0.697999	0.54845	0.55718	0.339599	0.337263	0.664287	0.360734	0.625547	0.189632	0.672299	0.360312	0.062639	0.782471	0.594495	0.299446	0.73652	0.351038	0.652076	0.516386	0.444637	0.723852	0.330514	0.257564	0.428632	0.437063	0.247175	0.613539	0.65813	0.325828	0.732594	0.281038	0.323453	0.34784	0.435908	0.610303	0.135044	0.802247	0.379666	0.655719	0.303666	0.677049	0.799844
TCGA-CK-6751-01	0.584963	0.543998	0.469319	0.525406	0.573084	0.673111	0.540698	0.411208	0.670777	0.635685	0.4543	0.604963	0.504132	0.59516	0.529718	0.0953505	0.347651	0.54202	0.00270918	0.716663	0.570331	0.565793	0.715416	0.623079	0.430734	0.506834	0.661565	0.566709	0.519838	0.168075	0.644246	0.57847	0.481791	0.725281	0.333818	0.109295	0.649246	0.500673	0.586731	0.604681	0.520189	0.822901	0.377579	0.816523	0.566719	0.782365	0.38577	0.822595	0.743959
TCGA-CL-4957-01	0.696508	0.666315	0.548608	0.881982	0.303532	0.424054	0.603975	0.73038	0.549059	0.632986	0.248008	0.297347	0.583304	0.372406	0.553968	0.255434	0.423893	0.457608	0.152435	0.606607	0.543843	0.387845	0.747356	0.402025	0.672166	0.433659	0.537456	0.540958	0.45451	0.32267	0.44309	0.554652	0.401467	0.533289	0.617002	0.539049	0.605477	0.454205	0.387809	0.356599	0.390652	0.535618	0.161266	0.742797	0.403376	0.537499	0.319626	0.518867	0.731444
TCGA-CL-5917-01	0.0112452	0.25179	0.550768	0.251155	0.042242	0.231506	0.175505	0.243685	0.0763826	0.0902959	0.272677	-0.0029274	0.111334	-0.192975	0.16325	0.686648	0.32641	-0.0892196	0.818705	0.250167	0.192028	-0.0413961	0.142249	-0.0342081	0.321128	0.166416	-0.0465177	0.415649	-0.17224	0.974082	-0.0671217	-0.125135	-0.136753	0.0767077	0.387354	0.0580265	-0.0315402	-0.23813	0.156866	0.060313	-0.00744922	0.0258167	0.649145	0.158711	-0.216262	0.136927	0.849822	0.0179709	0.137444
TCGA-CL-5918-01	0.205066	0.489514	0.813531	0.41941	0.219899	0.395273	0.416107	0.29851	0.316125	0.265853	0.263451	0.163667	0.262147	0.230724	0.205558	0.205378	0.356099	0.0946616	0.237731	0.474097	0.315157	0.137863	0.591468	0.257041	0.560664	0.367562	0.278236	0.419371	0.14682	0.507339	0.202394	0.30204	0.112569	0.237185	0.586893	0.294095	0.386707	0.113703	0.307089	0.249383	0.239166	0.395449	0.246296	0.427823	0.0839531	0.277176	0.481834	0.585246	0.45948
TCGA-CM-4744-01	0.59039	0.386611	0.154981	0.328258	0.443934	0.511189	0.440455	0.446558	0.720811	0.635172	0.462439	0.60073	0.458429	0.835564	0.547556	0.0198809	0.210498	0.652065	-0.29316	0.425123	0.608652	0.57794	0.574904	0.834513	0.394545	0.500719	0.787606	0.291716	0.788642	-0.1344	0.670505	0.731465	0.678275	0.573908	0.176492	0.163229	0.612536	0.742192	0.603432	0.489698	0.570159	0.674855	0.0314246	0.527775	0.819776	0.638042	-0.0189271	0.752486	0.703697
TCGA-CM-4747-01	0.662209	0.472652	0.431201	0.673387	0.37397	0.414936	0.563322	0.70386	0.581099	0.717994	0.507781	0.275794	0.765477	0.559819	0.688036	0.291422	0.412146	0.593215	-0.101452	0.727502	0.630659	0.231668	0.695181	0.482409	0.648617	0.68462	0.583493	0.524994	0.518401	0.151268	0.354028	0.663762	0.455782	0.555411	0.511768	0.434813	0.69638	0.504327	0.528719	0.292953	0.628098	0.579268	0.074299	0.769581	0.546564	0.632788	0.239465	0.678785	0.84306
TCGA-CM-4751-01	0.522491	0.332289	0.0724887	0.352012	0.705889	0.726638	0.575302	0.194425	0.714976	0.585139	0.333677	0.91191	0.3571	0.711873	0.371458	-0.236198	0.252415	0.601337	-0.1201	0.419104	0.481943	0.92719	0.624936	0.771907	0.0655223	0.384145	0.737368	0.439515	0.691665	-0.113559	0.929868	0.635301	0.69509	0.795668	0.00425411	-0.171774	0.540229	0.697432	0.590708	0.82922	0.476263	0.861922	0.253895	0.616219	0.736654	0.710927	0.0840396	0.716065	0.396599
TCGA-CM-5344-01	0.401066	0.61227	0.715864	0.491892	0.19431	0.265193	0.363848	0.579464	0.417825	0.457188	0.492715	0.0807278	0.518518	0.351353	0.560957	0.528941	0.311768	0.314725	0.125558	0.542019	0.511057	0.0436401	0.403579	0.324924	0.795447	0.438487	0.356268	0.426015	0.279064	0.396283	0.145628	0.370524	0.193443	0.371761	0.652061	0.490632	0.600828	0.232797	0.35795	0.094752	0.346936	0.315434	0.270544	0.527071	0.28398	0.412075	0.423582	0.550713	0.769979
TCGA-CM-5348-01	0.522285	0.164665	0.249823	0.496378	0.567619	0.628568	0.730625	0.680721	0.819838	0.737305	0.624861	0.526548	0.764418	0.646677	0.758733	0.336199	0.5204	0.667845	-0.117445	0.615195	0.897643	0.441503	0.696777	0.68174	0.377009	0.824734	0.734151	0.665852	0.662027	0.193324	0.568708	0.645568	0.550836	0.685918	0.238686	0.114961	0.512818	0.541922	0.670052	0.522101	0.715911	0.628613	0.0705885	0.632716	0.647658	0.704197	0.2457	0.58401	0.707875
TCGA-CM-5349-01	0.423915	0.457065	0.277669	0.453462	0.481174	0.470678	0.407228	0.0890994	0.410194	0.361814	0.081568	0.454608	0.215309	0.441562	0.328884	-0.322956	0.216242	0.363471	-0.239386	0.592647	0.133777	0.443093	0.634025	0.438218	0.237969	0.21737	0.499553	0.279889	0.444021	-0.13757	0.543471	0.507772	0.365963	0.423182	0.277683	0.128467	0.676409	0.43126	0.280528	0.465305	0.416347	0.627954	-0.00970537	0.61288	0.355986	0.480526	-0.029909	0.751968	0.398883
TCGA-CM-5860-01	0.630491	0.35149	0.200602	0.625775	0.559236	0.763823	0.583166	0.549218	0.780573	0.724189	0.577158	0.672259	0.637031	0.435834	0.735368	0.232509	0.369879	0.592711	0.256788	0.652458	0.623983	0.659285	0.687217	0.550704	0.449997	0.552203	0.633831	0.77477	0.542847	0.239865	0.694137	0.558528	0.550358	0.747033	0.253624	0.15936	0.540759	0.527221	0.631458	0.670301	0.463622	0.673302	0.470932	0.723891	0.609838	0.844627	0.397732	0.522686	0.67533
TCGA-CM-5862-01	0.27727	0.319258	0.259809	0.686001	0.108695	0.174145	0.390844	0.404442	0.197724	0.197603	-0.202214	0.13648	0.192888	-0.00225647	0.18695	-0.173361	0.419718	0.0101657	0.15742	0.323027	0.119698	0.268025	0.454131	0.0138541	0.481551	-0.0106319	0.137064	0.352821	0.125046	-0.0100612	0.297245	0.178946	0.045782	0.22314	0.53529	0.552922	0.440459	0.124521	-0.0958895	0.165327	-0.0656984	0.259513	-0.145296	0.416437	0.0838692	0.259044	-0.115301	0.210061	0.343001
TCGA-CM-5863-01	0.464076	0.453674	0.325365	0.701438	0.707759	0.51263	0.751906	0.491749	0.537524	0.560428	0.257593	0.539785	0.57376	0.383468	0.609234	-0.080998	0.608002	0.453629	-0.0763736	0.707888	0.505291	0.501319	0.664348	0.407957	0.35478	0.4261	0.495669	0.645681	0.390893	0.00982146	0.578594	0.445049	0.324163	0.742183	0.465429	0.0406439	0.798456	0.346529	0.313517	0.496217	0.528607	0.720684	0.126597	0.837991	0.44683	0.725863	0.134561	0.723121	0.601984
TCGA-CM-5864-01	0.572107	0.653755	0.552193	0.68829	0.518395	0.560529	0.568324	0.672175	0.559525	0.642924	0.480527	0.429892	0.576947	0.413201	0.671046	0.298358	0.502747	0.527296	0.178122	0.781345	0.570271	0.358086	0.72936	0.451388	0.629662	0.533132	0.534647	0.6208	0.404166	0.374728	0.430563	0.517525	0.374112	0.630588	0.597408	0.238535	0.692999	0.391399	0.523553	0.429676	0.505713	0.621255	0.400046	0.782323	0.449239	0.730035	0.520168	0.761867	0.837662
TCGA-CM-5868-01	0.295298	0.555138	0.640909	0.464861	-0.0578581	0.0823025	0.164743	0.595569	0.270576	0.280044	0.315894	-0.107108	0.403749	0.150127	0.484969	0.547619	0.181091	0.142062	0.225043	0.439952	0.347258	-0.105281	0.269168	0.135213	0.899264	0.285227	0.199356	0.286175	0.142576	0.359228	-0.0280769	0.256473	0.0380188	0.157973	0.698375	0.685005	0.509815	0.109321	0.16921	-0.0713438	0.201547	0.121232	0.221445	0.382539	0.138797	0.235662	0.321619	0.34305	0.711447
TCGA-CM-6161-01	0.689513	0.0992215	0.0804975	0.262876	0.465684	0.705717	0.480574	0.433704	0.804822	0.811275	0.713385	0.622584	0.665291	0.723533	0.574575	0.352885	0.0572208	0.85232	-0.0437742	0.385708	0.771712	0.586635	0.594679	0.798618	0.172924	0.846756	0.834123	0.470177	0.754772	0.173924	0.59334	0.738363	0.81725	0.643342	-0.133084	0.0303131	0.1971	0.752555	0.918466	0.682637	0.798513	0.66142	0.315895	0.513723	0.760694	0.617919	0.357629	0.465856	0.484345
TCGA-CM-6163-01	0.657129	0.32501	0.092207	0.379881	0.701392	0.827101	0.618716	0.263781	0.780196	0.729844	0.484423	0.896874	0.442205	0.673868	0.484896	-0.0163406	0.195444	0.735619	0.0479778	0.421522	0.580487	0.919826	0.663538	0.818022	0.0869296	0.527054	0.828834	0.509176	0.754053	0.090012	0.897117	0.679052	0.803868	0.807597	-0.04464	-0.14315	0.416834	0.747126	0.766596	0.879694	0.604626	0.822348	0.40568	0.621881	0.714572	0.747534	0.276401	0.626901	0.383889
TCGA-CM-6164-01	0.449234	0.583416	0.397265	0.379402	0.519942	0.659087	0.441808	0.223605	0.595736	0.467255	0.371389	0.708282	0.284377	0.602476	0.355532	-0.0615732	0.255539	0.41749	0.0519595	0.547464	0.373862	0.693729	0.613016	0.619231	0.374899	0.336188	0.597806	0.410416	0.536811	0.0533464	0.727197	0.605116	0.463619	0.625432	0.272855	0.0618822	0.665409	0.522464	0.503113	0.645719	0.333169	0.774569	0.400841	0.65606	0.565599	0.656803	0.248635	0.844241	0.589079
TCGA-CM-6165-01	0.479967	0.268862	0.233593	0.382938	0.70243	0.894546	0.637194	0.273328	0.792949	0.654448	0.661805	0.826054	0.540051	0.504767	0.624363	0.194979	0.335445	0.582621	0.244573	0.607016	0.611803	0.743358	0.624182	0.659917	0.186839	0.650563	0.668944	0.732856	0.536692	0.297304	0.756806	0.550194	0.556394	0.785412	0.0791957	-0.152533	0.470375	0.475331	0.748108	0.816526	0.594628	0.770237	0.572886	0.677956	0.570016	0.81263	0.487516	0.630537	0.46208
TCGA-CM-6166-01	0.429299	0.566977	0.484623	0.686986	-0.0551396	0.144745	0.274619	0.498742	0.264453	0.293123	0.0200455	0.0196306	0.303324	0.119366	0.330084	0.182891	0.23138	0.102757	0.284003	0.378539	0.193632	0.141161	0.434474	0.143028	0.789538	0.110081	0.243753	0.28437	0.203384	0.245066	0.185881	0.312164	0.132906	0.186655	0.707054	0.78975	0.523617	0.212553	0.0685989	0.0694074	0.0744171	0.229829	0.0560956	0.4475	0.140748	0.24701	0.11282	0.288805	0.534133
TCGA-CM-6167-01	0.744428	0.175178	0.0683501	0.442924	0.634967	0.756113	0.669811	0.546702	0.884446	0.892349	0.710633	0.692325	0.758753	0.807913	0.726555	0.196768	0.286918	0.883812	-0.169555	0.532319	0.802937	0.636732	0.719221	0.82646	0.270609	0.835286	0.8916	0.569972	0.845834	0.0552743	0.734026	0.816736	0.834972	0.761137	0.0454587	0.0792194	0.469689	0.803724	0.8491	0.692793	0.787323	0.751471	0.140429	0.658146	0.831586	0.77381	0.179369	0.639727	0.633407
TCGA-CM-6168-01	0.717431	0.129794	-0.0154082	0.340792	0.57419	0.680405	0.54955	0.473347	0.855835	0.877497	0.788189	0.68851	0.787248	0.850503	0.712009	0.203754	0.240327	0.865486	-0.202071	0.480399	0.771438	0.617793	0.570601	0.801918	0.258937	0.78906	0.805411	0.547925	0.815343	-0.0213156	0.713484	0.779518	0.828493	0.749348	-0.0142407	0.0671569	0.470173	0.797367	0.856382	0.620801	0.693771	0.696328	0.146373	0.591777	0.89202	0.784195	0.12247	0.562089	0.62344
TCGA-CM-6169-01	0.583438	0.117549	-0.00469556	0.166234	0.443535	0.736975	0.359348	0.395516	0.868337	0.706802	0.762749	0.714519	0.55674	0.686229	0.675926	0.389952	0.0144984	0.75788	0.0493651	0.385459	0.744454	0.643913	0.460334	0.834781	0.222384	0.721895	0.816569	0.464179	0.749389	0.159614	0.665647	0.657502	0.744466	0.63605	-0.143664	-0.00898802	0.271589	0.690488	0.867579	0.687462	0.696884	0.609298	0.437305	0.437779	0.783076	0.700519	0.339508	0.456684	0.531785
TCGA-CM-6170-01	0.730247	0.320222	0.124788	0.509933	0.572001	0.707819	0.623634	0.541639	0.898544	0.843613	0.650026	0.677844	0.722937	0.789081	0.797549	0.211773	0.291024	0.819362	-0.11502	0.611097	0.788029	0.640588	0.733695	0.838275	0.358723	0.739786	0.899051	0.590903	0.836719	0.054706	0.735344	0.827768	0.753284	0.747865	0.140584	0.154927	0.631513	0.763653	0.787321	0.637859	0.764896	0.783137	0.192692	0.733325	0.840232	0.808882	0.175572	0.707618	0.733565
TCGA-CM-6172-01	0.357529	0.336028	0.472336	0.695267	0.453705	0.472339	0.633344	0.652921	0.414828	0.472038	0.313216	0.290855	0.556037	0.0216707	0.524604	0.400673	0.616093	0.298203	0.385519	0.569305	0.543057	0.247786	0.560648	0.164077	0.374325	0.492541	0.276962	0.738163	0.101872	0.577795	0.260852	0.155442	0.152823	0.529168	0.494567	0.117456	0.290621	0.0692465	0.338997	0.367272	0.390079	0.386116	0.352763	0.581935	0.133589	0.534568	0.596358	0.253094	0.434036
TCGA-CM-6675-01	0.632781	0.639825	0.448715	0.732554	0.481878	0.493883	0.546036	0.688294	0.61359	0.64722	0.373725	0.430621	0.63626	0.44585	0.703346	0.180312	0.410426	0.571076	0.0295102	0.768512	0.555369	0.412581	0.715371	0.450826	0.623768	0.479827	0.581309	0.560078	0.459841	0.171743	0.494423	0.588259	0.432403	0.698881	0.531105	0.378578	0.735786	0.498226	0.479293	0.453284	0.523437	0.614675	0.262854	0.807779	0.518346	0.714706	0.309464	0.679271	0.826468
TCGA-CM-6676-01	0.49951	0.49741	0.627069	0.759921	0.511026	0.49397	0.7665	0.746645	0.582802	0.630136	0.388101	0.362027	0.661532	0.450515	0.567694	0.24084	0.693452	0.422736	0.085264	0.668971	0.690224	0.342883	0.788637	0.431461	0.632552	0.574938	0.509201	0.691584	0.414065	0.377211	0.459353	0.492393	0.342448	0.619004	0.651412	0.308674	0.636981	0.358965	0.423729	0.369974	0.426269	0.610009	0.12028	0.73469	0.421658	0.616765	0.365896	0.681159	0.778321
TCGA-CM-6677-01	0.647895	0.434189	0.152144	0.540867	0.669086	0.79631	0.618643	0.393688	0.81679	0.71871	0.468684	0.852835	0.555759	0.639385	0.615631	-0.0160081	0.31255	0.677135	0.0447215	0.630159	0.604442	0.849393	0.716759	0.719062	0.272719	0.527578	0.770966	0.621996	0.675474	0.0258185	0.87104	0.696137	0.654217	0.870464	0.151432	0.0203965	0.639028	0.669106	0.666546	0.808761	0.558653	0.871732	0.400301	0.794593	0.74166	0.86954	0.246457	0.706684	0.61043
TCGA-CM-6678-01	0.271062	0.667512	0.654943	0.613598	-0.0605804	0.129891	0.233103	0.444016	0.105672	0.141101	-0.0404333	-0.0348449	0.146215	-0.0617883	0.149339	0.274934	0.236279	-0.0658103	0.434858	0.284432	0.108157	0.0873078	0.311173	-0.0189767	0.719835	-0.00868444	0.0635965	0.259327	-0.00815569	0.383917	0.0899409	0.0987054	-0.0504019	0.14633	0.738649	0.640254	0.347783	0.00255289	-0.0357144	0.0395651	-0.112182	0.136692	0.24869	0.364355	-0.0705839	0.137277	0.322353	0.195139	0.439844
TCGA-CM-6679-01	0.611211	0.507188	0.352739	0.487146	0.657887	0.780192	0.60127	0.326788	0.717614	0.686987	0.432771	0.743821	0.44668	0.709147	0.472617	-0.0200593	0.331023	0.618226	0.00984631	0.611717	0.537878	0.737582	0.774318	0.73135	0.313805	0.484776	0.772197	0.531672	0.689141	0.097313	0.813693	0.733674	0.622788	0.736222	0.205927	0.0239467	0.632431	0.655396	0.637927	0.73671	0.525966	0.903875	0.353649	0.788703	0.650838	0.73665	0.29235	0.869746	0.604103
TCGA-CM-6680-01	0.558435	0.184074	0.118414	0.360566	0.721708	0.943266	0.618351	0.341092	0.847668	0.686514	0.54969	0.929407	0.503477	0.604725	0.540902	0.0411747	0.293087	0.664999	0.0588645	0.591652	0.617517	0.862775	0.705882	0.75018	0.129722	0.664638	0.790472	0.614076	0.651534	0.132596	0.882726	0.654553	0.692157	0.792148	-0.0298711	-0.11856	0.399343	0.631898	0.789768	0.951607	0.641675	0.85784	0.420265	0.659717	0.6707	0.838036	0.336076	0.646029	0.466842
TCGA-D5-5537-01	0.416924	0.414862	0.511481	0.815594	0.542594	0.413303	0.812286	0.72389	0.487133	0.546896	0.251955	0.33937	0.620275	0.293897	0.525984	0.16	0.820185	0.33261	0.0885456	0.582364	0.634138	0.34454	0.697757	0.303082	0.487272	0.451518	0.385079	0.734086	0.302816	0.332755	0.427578	0.337299	0.249492	0.595757	0.645957	0.207727	0.588459	0.244336	0.278168	0.331982	0.320929	0.530264	0.023238	0.671434	0.333002	0.581903	0.268019	0.510265	0.618416
TCGA-D5-5538-01	0.676225	0.131246	-0.0504439	0.307386	0.494965	0.741402	0.479963	0.402085	0.870417	0.807018	0.768672	0.716876	0.681892	0.807485	0.708674	0.235682	0.159581	0.809073	-0.10106	0.484473	0.68309	0.657613	0.557522	0.815605	0.262377	0.76188	0.806229	0.517115	0.840568	0.0169583	0.736908	0.807951	0.803256	0.654991	-0.0604816	0.104096	0.451596	0.787223	0.851914	0.664353	0.671992	0.65606	0.206788	0.535203	0.85849	0.767634	0.13612	0.53119	0.573534
TCGA-D5-5539-01	0.657835	0.52528	0.347473	0.583925	0.421688	0.410123	0.501103	0.663911	0.642815	0.69621	0.507956	0.345383	0.639948	0.596693	0.752787	0.267747	0.315319	0.599754	-0.137997	0.596932	0.652029	0.324511	0.561188	0.589046	0.663902	0.502815	0.655436	0.458584	0.602792	0.0500194	0.458834	0.595824	0.485684	0.607768	0.464535	0.363013	0.762905	0.542388	0.465239	0.294534	0.556257	0.580249	0.129997	0.71726	0.621013	0.681972	0.150467	0.717525	0.891439
TCGA-D5-5540-01	0.421286	0.321126	0.177279	0.449807	0.778491	0.675407	0.638007	0.353333	0.648521	0.538667	0.513264	0.779304	0.493726	0.440004	0.651756	-0.00432078	0.50083	0.483127	0.0866745	0.624548	0.488431	0.683658	0.566809	0.519251	0.240545	0.43907	0.522434	0.69128	0.45023	0.0673256	0.73184	0.420521	0.444754	0.72605	0.214623	-0.131844	0.647414	0.411774	0.497003	0.657953	0.409076	0.719952	0.394534	0.684428	0.591499	0.817643	0.220055	0.680396	0.556212
TCGA-D5-5541-01	0.663729	0.172669	-0.0380018	0.335732	0.472723	0.770915	0.474654	0.471212	0.909768	0.755035	0.60873	0.7372	0.574545	0.760972	0.691994	0.194497	0.109284	0.784411	-0.100178	0.471791	0.708248	0.714191	0.631382	0.867987	0.265286	0.704295	0.915983	0.441086	0.87205	-0.0111705	0.78116	0.84216	0.791156	0.650858	-0.0591828	0.124537	0.42373	0.807919	0.799356	0.735401	0.725329	0.695179	0.210481	0.54733	0.824621	0.724188	0.129769	0.562477	0.586953
TCGA-D5-6529-01	0.69962	0.18684	-0.0500662	0.272796	0.469695	0.709866	0.444195	0.39766	0.856687	0.763553	0.538694	0.763732	0.496355	0.819983	0.578659	0.146697	0.0462462	0.813565	-0.131636	0.329357	0.714618	0.784403	0.565497	0.962433	0.19123	0.616525	0.94414	0.367123	0.909611	-0.0264261	0.800934	0.791525	0.877357	0.660023	-0.133572	0.0184169	0.357006	0.861853	0.802783	0.733568	0.738897	0.723852	0.217384	0.503647	0.854207	0.671766	0.132936	0.542987	0.498402
TCGA-D5-6531-01	0.719731	0.246566	0.03637	0.403993	0.459985	0.685253	0.526903	0.423644	0.86945	0.764825	0.521434	0.709791	0.593958	0.849286	0.634878	0.104741	0.177634	0.767961	-0.203286	0.489378	0.724707	0.712874	0.671875	0.942281	0.279137	0.674909	0.931926	0.444916	0.885684	-0.0522454	0.777622	0.83723	0.797366	0.662183	0.0248766	0.117329	0.528248	0.807658	0.758043	0.664211	0.770943	0.801243	0.111319	0.640099	0.857198	0.718142	0.0784671	0.644016	0.625189
TCGA-D5-6532-01	0.140636	0.140272	0.304435	0.125625	-0.100899	0.0743265	-0.00753922	0.343551	0.150183	0.200816	0.520444	-0.132781	0.364598	0.0043416	0.430447	0.877859	0.0362427	0.163433	0.537338	0.27416	0.301537	-0.222257	0.0118517	0.074451	0.413896	0.412067	0.0701333	0.273719	0.00914942	0.67635	-0.222163	0.0793665	0.013789	0.0208429	0.2604	0.219346	0.0478461	-0.0409945	0.295927	-0.0927968	0.282287	-0.0614807	0.530938	0.137381	0.0344625	0.133515	0.650707	-0.00829975	0.314778
TCGA-D5-6533-01	0.63155	0.42373	0.247988	0.482032	0.513131	0.597356	0.538551	0.60954	0.775904	0.736049	0.578248	0.562323	0.639768	0.736813	0.714195	0.192243	0.295322	0.717014	-0.132209	0.633839	0.693038	0.498537	0.722703	0.712079	0.48884	0.667922	0.787962	0.479936	0.723243	0.0373753	0.602432	0.789888	0.624136	0.648589	0.269766	0.235543	0.662556	0.687009	0.686091	0.520612	0.673224	0.723827	0.182115	0.703583	0.777243	0.723799	0.168664	0.804403	0.830061
TCGA-D5-6534-01	0.741158	0.0715402	-0.165509	0.228432	0.403565	0.624452	0.40188	0.350945	0.777355	0.796594	0.637338	0.678931	0.604114	0.898573	0.492174	0.0904089	-0.00529433	0.845675	-0.258606	0.243463	0.625118	0.70875	0.500165	0.855367	0.160127	0.660901	0.833661	0.300352	0.915345	-0.163649	0.746228	0.869106	0.951317	0.596082	-0.198833	0.103827	0.29373	0.946856	0.817049	0.653291	0.622008	0.620871	0.0551099	0.41543	0.899534	0.586536	-0.0277592	0.444371	0.443311
TCGA-D5-6535-01	0.747317	0.171988	0.0414537	0.370741	0.575282	0.769568	0.586644	0.455873	0.906736	0.854255	0.728884	0.777337	0.726836	0.841273	0.641276	0.140959	0.217291	0.821155	-0.139027	0.475186	0.753999	0.739852	0.673383	0.862847	0.256846	0.761085	0.878423	0.534252	0.831965	0.0267071	0.805301	0.841389	0.894097	0.758447	-0.00717701	0.085339	0.445485	0.842861	0.908175	0.756187	0.69463	0.771505	0.189516	0.591447	0.876066	0.771284	0.158095	0.609211	0.589485
TCGA-D5-6536-01	0.228957	0.440268	0.520461	0.714284	0.480946	0.186745	0.663578	0.566302	0.237204	0.305201	-0.0619864	0.173884	0.392529	0.103522	0.299022	-0.11296	0.78486	0.137384	-0.046884	0.447437	0.349607	0.191032	0.536105	0.0567565	0.412123	0.158633	0.17079	0.490872	0.0997002	0.121697	0.287789	0.154483	0.0413302	0.424192	0.683995	0.236539	0.543589	0.0812257	-0.00513637	0.173851	0.141257	0.388941	-0.169329	0.538153	0.127966	0.359426	0.0287902	0.426436	0.420533
TCGA-D5-6537-01	0.37763	0.644942	0.667103	0.603024	0.546852	0.494994	0.526342	0.48434	0.458453	0.432391	0.302661	0.428791	0.45122	0.313304	0.48835	0.0976392	0.491806	0.32657	0.103249	0.793865	0.416582	0.368849	0.691067	0.301522	0.536841	0.386893	0.399888	0.579307	0.247413	0.219734	0.439447	0.420326	0.198697	0.583017	0.548841	0.207102	0.70562	0.263476	0.355074	0.450804	0.357091	0.665277	0.379308	0.795236	0.331076	0.621364	0.400781	0.793567	0.729093
TCGA-D5-6538-01	0.346527	0.458331	0.449233	0.740348	0.219167	0.149962	0.572549	0.57511	0.274207	0.327264	-0.0191148	0.125466	0.361982	0.122476	0.339425	0.0141479	0.600094	0.134004	0.103505	0.351169	0.310673	0.214361	0.466113	0.109633	0.592624	0.149646	0.211992	0.384578	0.195779	0.150342	0.274761	0.257278	0.117203	0.318485	0.716826	0.578153	0.549912	0.175842	0.028339	0.124134	0.0714645	0.264139	-0.172056	0.451668	0.155342	0.28788	-0.0422293	0.305196	0.460974
TCGA-D5-6539-01	0.711332	0.16303	0.106357	0.528614	0.368293	0.602598	0.583224	0.643305	0.79475	0.745058	0.381863	0.492828	0.63815	0.63355	0.606211	0.180175	0.159897	0.709052	-0.171755	0.466394	0.750032	0.539304	0.759246	0.741028	0.348512	0.742041	0.878363	0.423658	0.771545	-0.0070663	0.593973	0.791835	0.695936	0.561315	0.0789372	0.304429	0.369643	0.723627	0.650185	0.590496	0.806508	0.678487	0.00882106	0.630423	0.685015	0.570321	0.0921476	0.516543	0.609996
TCGA-D5-6898-01	0.616445	0.378774	0.213548	0.520799	0.661307	0.841618	0.678004	0.391062	0.851342	0.699663	0.451646	0.840376	0.547455	0.689215	0.529714	-0.0326805	0.316496	0.632829	-0.0017628	0.602088	0.616262	0.855481	0.784429	0.746254	0.27315	0.5744	0.811944	0.582722	0.71221	0.035353	0.913384	0.769109	0.668519	0.832584	0.138875	0.0596829	0.58523	0.695589	0.672864	0.853505	0.551825	0.899219	0.319267	0.760636	0.717606	0.795366	0.212868	0.737101	0.590747
TCGA-D5-6920-01	0.695359	0.187371	0.169048	0.475879	0.556798	0.615944	0.662539	0.65684	0.820322	0.864892	0.632771	0.587836	0.819508	0.791321	0.64309	0.23523	0.352286	0.841753	-0.224607	0.514227	0.889013	0.547548	0.725498	0.745919	0.317107	0.859721	0.811378	0.576283	0.758537	0.0480583	0.624483	0.769062	0.747216	0.748357	0.109952	0.131735	0.436314	0.743814	0.801902	0.592923	0.751154	0.74142	0.0758934	0.666327	0.828124	0.702342	0.192092	0.595578	0.694201
TCGA-D5-6922-01	0.535693	0.319577	0.241089	0.522878	0.666055	0.854588	0.680309	0.415556	0.815078	0.634524	0.394947	0.825788	0.522367	0.622473	0.500444	-0.0504072	0.397487	0.554654	-0.0100592	0.674718	0.581065	0.814709	0.809317	0.661933	0.2748	0.587696	0.744892	0.606641	0.645332	0.039343	0.89268	0.731822	0.57773	0.775868	0.156848	0.0746425	0.569316	0.614655	0.615705	0.859377	0.520887	0.881587	0.271105	0.765658	0.632498	0.777645	0.205909	0.729449	0.581639
TCGA-D5-6923-01	0.549434	0.367468	0.422337	0.521307	0.503189	0.574084	0.615737	0.691413	0.764381	0.692923	0.531815	0.474757	0.705963	0.675979	0.624445	0.233282	0.364163	0.620422	-0.140544	0.651678	0.752963	0.41554	0.765017	0.619783	0.548825	0.719311	0.715809	0.525801	0.604969	0.128847	0.54008	0.720406	0.536761	0.672147	0.350522	0.305783	0.589836	0.594186	0.637785	0.50935	0.644692	0.700055	0.12799	0.695253	0.662557	0.645229	0.241691	0.764409	0.83898
TCGA-D5-6924-01	0.691166	0.179626	-0.0780783	0.305287	0.528036	0.624825	0.470384	0.484391	0.824227	0.804252	0.689244	0.710416	0.678768	0.878603	0.641196	0.111066	0.141681	0.866429	-0.226131	0.394447	0.698658	0.661673	0.55994	0.82527	0.269608	0.711228	0.825891	0.412848	0.862472	-0.131997	0.725256	0.82979	0.857339	0.690194	-0.0341996	0.0935328	0.477166	0.879961	0.793925	0.626349	0.658685	0.692664	0.132531	0.526582	0.975407	0.722248	0.0229341	0.610151	0.614291
TCGA-D5-6926-01	0.3911	0.416056	0.334321	0.283139	0.583065	0.788053	0.39634	0.2368	0.643961	0.466584	0.45698	0.752783	0.276979	0.533958	0.40394	0.0133945	0.236039	0.438621	0.117477	0.640925	0.339014	0.678672	0.615544	0.578424	0.326191	0.406364	0.597699	0.431556	0.513438	0.131946	0.741467	0.617162	0.471405	0.589397	0.15249	0.031902	0.54197	0.513549	0.575257	0.755747	0.373361	0.737948	0.476345	0.606226	0.522562	0.697081	0.327643	0.813421	0.541155
TCGA-D5-6929-01	0.608954	0.481806	0.334449	0.540929	0.653943	0.821529	0.656934	0.448607	0.757415	0.702701	0.441997	0.754624	0.493489	0.666537	0.528441	0.00753162	0.363545	0.639224	0.0312114	0.676309	0.561748	0.737238	0.840545	0.690277	0.36442	0.570886	0.786304	0.536957	0.686148	0.117321	0.803538	0.791921	0.623869	0.759126	0.255597	0.10697	0.626816	0.668394	0.668238	0.782161	0.561843	0.856979	0.326318	0.78381	0.638211	0.767044	0.286774	0.851389	0.656381
TCGA-D5-6931-01	0.702614	0.250442	0.069099	0.336258	0.498361	0.69	0.531305	0.460287	0.850558	0.803861	0.553685	0.710099	0.560427	0.858567	0.583315	0.144965	0.141454	0.804344	-0.142247	0.362766	0.766144	0.723671	0.644614	0.961187	0.272215	0.661447	0.952785	0.401996	0.903079	0.00957808	0.762765	0.836787	0.84881	0.680092	-0.00174145	0.0551361	0.442107	0.851559	0.792368	0.681957	0.754505	0.781945	0.179352	0.573791	0.864672	0.672888	0.151894	0.66335	0.569479
TCGA-D5-6932-01	0.544303	0.429596	0.379533	0.571617	0.626722	0.783993	0.645705	0.406003	0.710824	0.609149	0.317654	0.694218	0.477269	0.585368	0.463246	-0.0586554	0.402567	0.539906	-0.032422	0.742986	0.51398	0.682207	0.882146	0.59698	0.31202	0.549962	0.709235	0.567631	0.595159	0.0737571	0.771515	0.729488	0.516485	0.712696	0.240755	0.127518	0.601974	0.576016	0.575884	0.764224	0.534308	0.853362	0.23703	0.812087	0.534916	0.705785	0.257925	0.800516	0.606612
TCGA-D5-7000-01	0.587623	0.309177	0.19756	0.476573	0.793684	0.889597	0.702777	0.390955	0.821566	0.71671	0.471296	0.893783	0.526436	0.60757	0.562728	-0.0481475	0.380804	0.684465	-0.00375218	0.653837	0.604704	0.845847	0.802471	0.698716	0.148728	0.61758	0.799027	0.626683	0.650808	0.0692473	0.884897	0.698419	0.662909	0.856591	0.0700357	-0.0737422	0.515285	0.650696	0.73398	0.914563	0.620291	0.901142	0.353736	0.768859	0.675764	0.84195	0.276401	0.742561	0.523544
TCGA-DC-4745-01	0.665858	0.274706	0.223245	0.602714	0.485154	0.56445	0.612302	0.769848	0.815297	0.812915	0.644739	0.490584	0.868504	0.540437	0.834368	0.448179	0.321006	0.740251	0.0335302	0.596753	0.872799	0.466374	0.650529	0.595635	0.476969	0.781343	0.704391	0.707745	0.597087	0.207045	0.508967	0.624169	0.596644	0.744639	0.238106	0.254054	0.477644	0.582303	0.712389	0.513573	0.712855	0.620178	0.294151	0.709899	0.705346	0.724792	0.353295	0.460888	0.774784
TCGA-DC-4749-01	0.695463	0.468913	0.290967	0.766721	0.346364	0.46018	0.559251	0.760441	0.675246	0.695037	0.481615	0.385736	0.745991	0.438861	0.789179	0.344689	0.377293	0.567089	0.118214	0.644705	0.619923	0.415327	0.662772	0.467455	0.690496	0.555516	0.595542	0.614692	0.539057	0.187578	0.478685	0.621864	0.506067	0.583537	0.499934	0.538512	0.65719	0.541272	0.518065	0.395182	0.484103	0.51887	0.199361	0.699766	0.576359	0.666136	0.207207	0.4726	0.810689
TCGA-DC-5337-01	0.630382	0.498132	0.267073	0.34961	0.365839	0.433297	0.342072	0.461424	0.597453	0.655302	0.571668	0.474832	0.525251	0.749166	0.530051	0.0964845	0.177642	0.585822	-0.171664	0.445105	0.498857	0.433883	0.503585	0.662965	0.584997	0.454396	0.624046	0.304454	0.639242	-0.0504241	0.519968	0.669829	0.622785	0.514222	0.319861	0.297388	0.659138	0.666343	0.601454	0.363137	0.422389	0.597136	0.15692	0.532815	0.753137	0.628781	0.0787042	0.766261	0.783038
TCGA-DC-5869-01	0.789781	0.393748	0.209023	0.632554	0.308844	0.459099	0.478692	0.618233	0.69935	0.793045	0.637411	0.384616	0.810325	0.591679	0.761889	0.413242	0.196768	0.661072	0.0587222	0.539618	0.671567	0.431952	0.545889	0.579231	0.618483	0.603937	0.650826	0.585912	0.627699	0.131447	0.490241	0.661316	0.617094	0.614135	0.316179	0.439377	0.591214	0.626067	0.61443	0.370348	0.528916	0.566446	0.278082	0.708704	0.682361	0.659902	0.231308	0.455019	0.791815
TCGA-DC-6155-01	0.0294805	0.434027	0.554434	0.173021	-0.17539	0.133983	-0.0694295	0.157941	-0.0108168	0.00647103	0.14803	-0.0413902	-0.0864865	-0.18182	0.0225528	0.485143	0.0642179	-0.181847	0.77444	0.0942214	0.004644	-0.00178573	0.0278216	-0.0513297	0.550697	-0.0804305	-0.0830781	0.187826	-0.157136	0.722605	-0.0608187	-0.103824	-0.131377	-0.0380738	0.502488	0.35209	0.041924	-0.16943	0.0515871	-0.013152	-0.2277	-0.0295359	0.594069	0.075531	-0.194828	0.0677548	0.620495	0.046445	0.180137
TCGA-DC-6156-01	0.70218	0.0871485	0.00457467	0.386952	0.461861	0.721578	0.554678	0.49263	0.840085	0.794394	0.630842	0.661232	0.720599	0.777314	0.566571	0.0895874	0.170216	0.745207	-0.193542	0.472527	0.654098	0.648182	0.697579	0.755406	0.276265	0.779193	0.822317	0.445646	0.795719	-0.0548061	0.715915	0.915423	0.845689	0.63251	-0.0197092	0.216385	0.389904	0.842906	0.819661	0.71864	0.695694	0.696415	0.0513601	0.544586	0.795552	0.659392	0.0549492	0.55378	0.539046
TCGA-DC-6157-01	0.778457	0.41612	0.161403	0.617243	0.396423	0.53399	0.51359	0.640077	0.782267	0.811171	0.619716	0.49882	0.774954	0.658392	0.82216	0.363256	0.234258	0.750474	0.0105054	0.58336	0.756256	0.522864	0.608294	0.683415	0.55444	0.643808	0.747349	0.60447	0.726544	0.0860482	0.584414	0.707298	0.65463	0.701137	0.267563	0.3345	0.643219	0.679992	0.653878	0.456844	0.616764	0.641643	0.28289	0.744391	0.769016	0.742097	0.226607	0.537555	0.826256
TCGA-DC-6158-01	0.615733	0.0909802	-0.0449399	0.219662	0.477369	0.786179	0.417017	0.427777	0.902023	0.730791	0.666085	0.75742	0.543282	0.723831	0.643062	0.280436	0.0408325	0.77858	-0.0366417	0.398941	0.728447	0.715282	0.547791	0.856552	0.197607	0.710909	0.875256	0.444879	0.806138	0.073722	0.745614	0.742453	0.797668	0.64692	-0.169097	0.0227424	0.275466	0.764193	0.86409	0.766924	0.728432	0.660667	0.32113	0.465864	0.797221	0.691741	0.244135	0.481095	0.525614
TCGA-DC-6160-01	0.662575	0.37881	0.314861	0.521821	0.638413	0.804581	0.655987	0.448636	0.840877	0.789261	0.677186	0.734531	0.692226	0.563329	0.722441	0.297081	0.32843	0.71648	0.190523	0.666924	0.758356	0.679441	0.721302	0.726091	0.306899	0.743584	0.766807	0.747242	0.595524	0.356135	0.686249	0.60759	0.645687	0.82634	0.186639	-0.00506196	0.505948	0.56024	0.838571	0.740678	0.729957	0.805687	0.530197	0.76926	0.649745	0.850592	0.537415	0.632606	0.613805
TCGA-DC-6681-01	0.616577	0.227654	0.315376	0.588329	0.385305	0.446862	0.652848	0.656053	0.66788	0.748216	0.554544	0.341939	0.84512	0.699184	0.605839	0.269287	0.435733	0.622173	-0.180402	0.576082	0.764862	0.321259	0.695816	0.583802	0.502971	0.794237	0.635309	0.57423	0.621592	0.103644	0.446456	0.711394	0.550086	0.577689	0.342086	0.345756	0.560885	0.57936	0.587545	0.350444	0.634109	0.620957	-0.0557444	0.678028	0.652342	0.580104	0.144487	0.588102	0.731698
TCGA-DC-6682-01	0.665779	0.512105	0.224042	0.648615	0.619803	0.610585	0.616292	0.527937	0.700962	0.687452	0.540857	0.635144	0.642048	0.473671	0.822269	0.163824	0.413993	0.630425	0.0979535	0.731899	0.559719	0.598492	0.63985	0.565072	0.450596	0.513492	0.638976	0.662338	0.56173	0.137746	0.651837	0.558106	0.53655	0.76206	0.359857	0.16873	0.757586	0.536073	0.563479	0.560993	0.529138	0.655415	0.364164	0.782404	0.620593	0.861781	0.256364	0.631093	0.715377
TCGA-DC-6683-01	0.529788	0.58303	0.295607	0.840376	0.354876	0.353551	0.542611	0.530402	0.431158	0.490086	0.167487	0.313738	0.463886	0.26526	0.57049	0.0585682	0.488667	0.325843	0.147315	0.543009	0.361666	0.407424	0.582824	0.278422	0.571116	0.17108	0.375591	0.581836	0.376422	0.0929974	0.465517	0.395842	0.287905	0.514531	0.606203	0.388153	0.734548	0.348295	0.180672	0.282506	0.163536	0.444319	0.105427	0.656418	0.354976	0.555632	0.091183	0.442749	0.615747
TCGA-DM-A0X9-01	0.647358	0.399267	0.16952	0.470702	0.670888	0.729391	0.659399	0.344552	0.76461	0.702021	0.405376	0.827046	0.495094	0.77152	0.509631	-0.132067	0.333461	0.683459	-0.146552	0.54501	0.590289	0.820676	0.747925	0.843638	0.224542	0.541789	0.833846	0.488664	0.760246	-0.0382572	0.858297	0.748282	0.729087	0.783318	0.145482	-0.0357789	0.653196	0.733429	0.665504	0.761312	0.647721	0.907945	0.188541	0.725581	0.769655	0.774056	0.126205	0.822152	0.563259
TCGA-DM-A0XD-01	0.110503	0.718008	0.684565	0.439885	0.00847139	0.126192	0.0401799	0.227721	0.00915203	0.0179061	0.0145929	-0.0256486	0.0427455	-0.172242	0.181598	0.25966	0.158632	-0.0984292	0.466312	0.412163	-0.0484697	0.00408855	0.210197	-0.116534	0.600754	-0.0887245	-0.0509186	0.2693	-0.157416	0.405994	-0.00642767	-0.0136905	-0.168297	0.13772	0.648539	0.412684	0.382888	-0.118844	-0.0311539	0.0400148	-0.0891376	0.0922881	0.465744	0.346641	-0.16888	0.17662	0.469135	0.239099	0.346286
TCGA-DM-A0XF-01	0.499135	0.434091	0.432138	0.559454	0.537044	0.736926	0.611119	0.425944	0.732214	0.568968	0.386396	0.651452	0.518906	0.571714	0.428288	0.0175185	0.340292	0.450357	0.0515061	0.642659	0.576407	0.651493	0.823569	0.599067	0.397196	0.548194	0.66317	0.602657	0.51691	0.1351	0.713148	0.651333	0.47968	0.704034	0.299239	0.146603	0.565614	0.521361	0.561673	0.706516	0.465575	0.851777	0.330509	0.752122	0.580618	0.692347	0.328216	0.772428	0.662927
TCGA-DM-A1D0-01	0.101939	0.509413	0.484993	0.615154	-0.0307085	-0.0416835	0.260323	0.323044	-0.0554445	0.0127652	-0.299684	-0.121289	0.0110044	-0.163914	0.0482325	-0.11637	0.453105	-0.192121	0.20033	0.216072	-0.0596182	-0.0104898	0.283975	-0.176569	0.542235	-0.193254	-0.0799026	0.194983	-0.0870414	0.159972	0.0331933	-0.000193332	-0.187309	0.0235064	0.770745	0.547791	0.418112	-0.104329	-0.276699	-0.107824	-0.230685	0.0432776	-0.170902	0.267367	-0.164515	0.0483558	-0.0481662	0.15721	0.239936
TCGA-DM-A1D4-01	0.357614	0.622992	0.70922	0.395777	0.400655	0.493382	0.376505	0.414262	0.45873	0.419648	0.401227	0.394192	0.379632	0.373271	0.374332	0.214827	0.283031	0.317134	0.131262	0.598324	0.452703	0.323725	0.555262	0.405205	0.586736	0.427372	0.431174	0.448946	0.251064	0.332503	0.362908	0.378786	0.261185	0.515431	0.508487	0.191271	0.555427	0.268621	0.456343	0.42038	0.395175	0.599364	0.455543	0.623331	0.328106	0.551639	0.521829	0.754738	0.663847
TCGA-DM-A1D7-01	0.358202	0.657105	0.779083	0.595236	0.508134	0.495127	0.547668	0.481973	0.424757	0.443684	0.275364	0.36969	0.406641	0.327124	0.359788	0.135004	0.505195	0.29331	0.119084	0.677933	0.470598	0.338557	0.700049	0.304869	0.515028	0.375741	0.379338	0.58484	0.230253	0.320006	0.402748	0.367891	0.190323	0.572307	0.564628	0.161533	0.579408	0.23022	0.357431	0.41621	0.303649	0.638166	0.353468	0.743124	0.267192	0.544533	0.497979	0.749415	0.669478
TCGA-DM-A1D8-01	0.227747	0.486664	0.739028	0.25502	0.27426	0.49237	0.358118	0.217186	0.346557	0.298452	0.355343	0.330648	0.200713	0.285524	0.199322	0.282569	0.263551	0.154532	0.294975	0.428058	0.351011	0.285526	0.442996	0.373461	0.480962	0.392668	0.324997	0.387471	0.186729	0.512502	0.295349	0.272996	0.174939	0.334791	0.447238	0.124699	0.348107	0.128536	0.402495	0.366017	0.301016	0.459685	0.454412	0.440375	0.129223	0.359509	0.590619	0.579375	0.421055
TCGA-DM-A1D9-01	0.451162	0.606178	0.679649	0.504392	0.0906594	0.25763	0.261061	0.617813	0.398398	0.422446	0.414054	0.0876962	0.48571	0.278483	0.511258	0.503281	0.202614	0.273506	0.186567	0.530736	0.464977	0.0708877	0.420733	0.308941	0.851267	0.422258	0.356423	0.385873	0.231705	0.385778	0.128002	0.344613	0.203276	0.316655	0.649588	0.567484	0.527016	0.226774	0.358101	0.121634	0.359986	0.341926	0.336139	0.532422	0.277083	0.412968	0.44294	0.496155	0.79084
TCGA-DM-A1DA-01	0.526869	0.635539	0.467718	0.677125	0.174223	0.33516	0.392822	0.586343	0.424509	0.457787	0.138562	0.280147	0.385285	0.287898	0.410834	0.119786	0.246256	0.280087	0.247282	0.432466	0.334402	0.393658	0.531552	0.325165	0.777683	0.20809	0.415641	0.370455	0.351771	0.121245	0.40584	0.473999	0.309109	0.432118	0.612393	0.590282	0.601096	0.395843	0.229432	0.305774	0.236471	0.466023	0.23922	0.605623	0.365686	0.444003	0.181475	0.494792	0.652162
TCGA-DM-A1DB-01	0.651957	0.399957	0.187618	0.50318	0.612832	0.767228	0.636635	0.294791	0.82301	0.684501	0.467735	0.81932	0.541234	0.741586	0.57157	-0.0330078	0.300428	0.651318	-0.0356254	0.597815	0.59115	0.831663	0.757147	0.823171	0.247408	0.564659	0.82559	0.569465	0.763381	0.038968	0.883483	0.77608	0.707208	0.750043	0.125633	0.0370789	0.649637	0.715286	0.691753	0.778451	0.609126	0.886067	0.273045	0.741762	0.745201	0.769862	0.172733	0.742005	0.555039
TCGA-DM-A1HA-01	0.140855	0.430412	0.548583	0.0735833	0.335027	0.481725	0.219109	-0.00883282	0.312947	0.224604	0.430943	0.40113	0.118306	0.270185	0.250554	0.27675	0.184821	0.196376	0.311496	0.440073	0.232644	0.29672	0.302971	0.390041	0.237463	0.307417	0.289775	0.347135	0.179683	0.523541	0.298944	0.230656	0.190166	0.33037	0.246882	-0.122365	0.313892	0.124147	0.443391	0.385162	0.307709	0.39844	0.579496	0.343523	0.13909	0.391339	0.614019	0.521664	0.2594
TCGA-DM-A280-01	0.280809	0.56733	0.646575	0.491607	-0.140021	0.0843783	0.145588	0.459792	0.121839	0.195132	0.0745334	-0.0978491	0.154119	-0.00910195	0.199587	0.367281	0.220599	-0.0185968	0.441495	0.239369	0.129801	-0.0224245	0.236078	0.0460278	0.816928	0.0532116	0.0936054	0.184974	0.0373833	0.495149	0.00337788	0.136537	0.00730348	0.031745	0.751354	0.746981	0.322627	0.0369881	0.053236	-0.0455901	-0.0213492	0.0672985	0.191768	0.262151	-0.0308223	0.121456	0.317578	0.207448	0.431353
TCGA-DM-A282-01	0.271218	0.561373	0.55207	0.436309	-0.187737	0.0981179	-0.0257217	0.308246	0.0795129	0.112544	0.037049	-0.0762253	0.0853832	-0.0896331	0.200985	0.334038	0.0407943	-0.0428346	0.500523	0.318311	-0.00187703	-0.00612163	0.202566	0.00130534	0.761817	-0.0194035	0.0585807	0.175266	-0.0195103	0.412338	-0.00713584	0.0894158	-0.0362245	0.0191191	0.632522	0.706428	0.337848	0.00253389	0.0247515	-0.0101286	-0.0319407	0.0705356	0.342737	0.294558	-0.0742512	0.142156	0.361292	0.175293	0.395694
TCGA-DM-A285-01	0.123604	0.543399	0.677732	0.631816	0.0331846	0.0148553	0.343407	0.515068	0.0807891	0.132345	-0.0243458	-0.127334	0.243504	-0.0494484	0.231025	0.194232	0.574854	-0.106613	0.273694	0.352147	0.180227	-0.0781019	0.343967	-0.082891	0.739434	0.023304	-0.0135216	0.357514	-0.0540145	0.39804	0.00639929	0.0550793	-0.145279	0.132491	0.888589	0.590214	0.489515	-0.0843603	-0.109537	-0.110768	-0.111451	0.0897043	-0.0208688	0.328761	-0.076739	0.161163	0.191548	0.26136	0.462894
TCGA-DM-A288-01	0.183152	0.43062	0.445935	0.630907	0.156435	0.0423578	0.495763	0.451448	0.169617	0.215012	-0.0829828	0.0246884	0.260128	0.096819	0.215763	-0.0937124	0.608	0.000420513	0.00203218	0.227334	0.250992	0.102917	0.389748	0.045395	0.542416	0.0315272	0.0983815	0.330612	0.103649	0.11101	0.181866	0.149101	0.0101404	0.23506	0.758168	0.478836	0.532209	0.0681882	-0.0736812	-0.00789063	-0.0653955	0.192839	-0.283259	0.319174	0.0829724	0.198186	-0.105067	0.29185	0.380582
TCGA-DM-A28A-01	0.433734	0.662558	0.60487	0.568285	0.432638	0.481909	0.522024	0.487496	0.527773	0.501402	0.446717	0.395067	0.490123	0.456655	0.606099	0.194881	0.463361	0.365674	0.114716	0.731667	0.463235	0.335828	0.595286	0.441413	0.704497	0.425292	0.460252	0.533365	0.391963	0.244971	0.442869	0.509684	0.279301	0.567843	0.635573	0.307389	0.824976	0.338793	0.398343	0.344318	0.386498	0.575418	0.306614	0.715151	0.414886	0.654283	0.325192	0.793138	0.803597
TCGA-DM-A28C-01	0.161581	0.532501	0.686482	0.514787	0.104014	6.70538e-07	0.333034	0.407844	0.111175	0.17268	0.0843566	-0.120925	0.304542	0.0641974	0.308862	0.215436	0.483528	0.0206467	0.125085	0.417158	0.215382	-0.160939	0.316554	0.0520201	0.654173	0.166163	0.0816479	0.278209	-0.0225552	0.414204	-0.0612079	0.100304	-0.0763561	0.164974	0.849331	0.475444	0.547322	-0.0558444	0.0222538	-0.11451	0.191261	0.165875	-0.0143274	0.364647	-0.0187034	0.184832	0.23455	0.40344	0.460564
TCGA-DM-A28E-01	0.257927	0.592092	0.702036	0.672208	0.193249	0.122609	0.422579	0.594073	0.27828	0.267671	0.147907	0.0219423	0.461479	0.104381	0.443576	0.212933	0.519233	0.113593	0.144776	0.572867	0.331562	0.0107949	0.500162	0.0744235	0.741708	0.256861	0.179434	0.444029	0.0610198	0.334463	0.0998477	0.23269	0.0114046	0.32713	0.838107	0.560997	0.637691	0.0784017	0.105786	0.050036	0.178542	0.271316	0.065499	0.506962	0.126215	0.337504	0.237331	0.452876	0.634973
TCGA-DM-A28F-01	0.560198	0.644342	0.514701	0.478983	0.47091	0.566767	0.49826	0.360163	0.632702	0.597821	0.544207	0.534118	0.478441	0.65444	0.564285	0.162861	0.316076	0.510038	0.0470376	0.614223	0.523593	0.494924	0.631963	0.666533	0.546511	0.471063	0.636831	0.494433	0.57451	0.237435	0.575997	0.611162	0.503563	0.603474	0.444741	0.189828	0.752507	0.524683	0.583774	0.461869	0.467984	0.700292	0.342981	0.690372	0.584945	0.696611	0.331579	0.853826	0.728377
TCGA-DM-A28G-01	0.447443	0.614245	0.671391	0.634554	0.412374	0.450212	0.566002	0.44631	0.358457	0.407195	0.105646	0.334658	0.324665	0.2715	0.28362	0.0450473	0.386501	0.284593	0.0776048	0.602041	0.354577	0.359557	0.683264	0.290828	0.480928	0.344171	0.39671	0.415574	0.254899	0.219005	0.401625	0.382552	0.208131	0.488115	0.518785	0.287922	0.533947	0.250506	0.266809	0.414901	0.33919	0.578579	0.221232	0.711957	0.188461	0.432614	0.354876	0.658836	0.58353
TCGA-DM-A28H-01	0.389564	0.779981	0.498905	0.768346	0.350471	0.241111	0.446444	0.47499	0.26473	0.324653	0.0749732	0.183725	0.343601	0.123624	0.488561	0.0539789	0.433917	0.222694	0.127	0.589961	0.185135	0.234731	0.489116	0.0962001	0.573184	0.0592722	0.223779	0.424235	0.179182	0.113866	0.30273	0.289263	0.101621	0.452405	0.700423	0.401317	0.74177	0.201794	0.059128	0.192608	0.104336	0.331661	0.16702	0.617671	0.169542	0.440846	0.165041	0.483096	0.587241
TCGA-DM-A28K-01	0.328656	0.439689	0.489514	0.541909	0.513751	0.308059	0.557634	0.362757	0.375849	0.360168	0.0992396	0.312396	0.432945	0.325909	0.409251	-0.118446	0.475924	0.328733	-0.226564	0.65679	0.34413	0.242716	0.590451	0.316208	0.336029	0.378641	0.385429	0.379768	0.241553	0.052233	0.338464	0.365384	0.200192	0.525623	0.496064	0.156897	0.688276	0.237007	0.236103	0.330398	0.553665	0.564163	-0.0476114	0.654225	0.263689	0.46681	0.118627	0.68481	0.48604
TCGA-DM-A28M-01	0.114379	0.353068	0.690754	0.268713	0.182175	0.264332	0.284773	0.235729	0.219788	0.190793	0.355147	0.0586919	0.272703	0.0969584	0.294895	0.442175	0.341994	0.0687934	0.318775	0.443664	0.284862	-0.0500379	0.303456	0.188006	0.456414	0.348234	0.150339	0.385083	-0.00828894	0.700648	0.0116062	0.0825635	0.0122513	0.182362	0.540298	0.177407	0.279287	-0.0666193	0.285243	0.103616	0.289506	0.227794	0.352346	0.30185	-0.0200367	0.257132	0.60179	0.377652	0.352323
TCGA-DT-5265-01	0.354514	0.482067	0.652455	0.467204	0.0818951	0.101767	0.400421	0.697543	0.321351	0.437731	0.311871	-0.0450909	0.44313	0.364789	0.372179	0.505345	0.387445	0.283666	0.0331937	0.2398	0.601708	-0.0118437	0.350879	0.31243	0.69313	0.407786	0.328123	0.300029	0.322113	0.363917	0.0691314	0.325974	0.185529	0.240538	0.597824	0.45027	0.366582	0.232254	0.245812	-0.0391921	0.287558	0.219602	0.0069344	0.365814	0.267769	0.201978	0.287272	0.375055	0.630433
TCGA-DY-A0XA-01	0.332339	0.540798	0.496007	0.400683	0.3447	0.42339	0.330923	0.269868	0.304614	0.353762	0.482457	0.282202	0.300976	0.0632923	0.510417	0.55852	0.264579	0.296524	0.58086	0.515712	0.277288	0.203839	0.320679	0.229432	0.327017	0.333716	0.245278	0.484327	0.120722	0.725974	0.185843	0.16209	0.169377	0.372063	0.381375	0.0326769	0.32851	0.0824838	0.42056	0.297265	0.331273	0.259287	0.685458	0.439641	0.0750692	0.435406	0.753509	0.314995	0.316273
TCGA-DY-A1DC-01	0.526966	0.739662	0.499543	0.604735	0.378083	0.407958	0.340687	0.3965	0.442619	0.481505	0.326516	0.344984	0.417904	0.387568	0.578081	0.136411	0.302517	0.415908	0.057889	0.732744	0.340245	0.3241	0.550553	0.388499	0.59834	0.273995	0.443734	0.47032	0.371541	0.158807	0.408659	0.437325	0.295854	0.55742	0.5339	0.301458	0.790918	0.360413	0.346627	0.314238	0.356051	0.531847	0.337048	0.732493	0.376046	0.635638	0.321242	0.687499	0.729293
TCGA-DY-A1DD-01	0.248582	0.369447	0.658347	0.231085	0.0968159	0.239968	0.230613	0.379081	0.272566	0.353195	0.593381	0.039049	0.424245	0.233511	0.379607	0.672143	0.292854	0.198676	0.383966	0.369155	0.421163	-0.0519142	0.233144	0.252692	0.595238	0.453036	0.194731	0.387419	0.122409	0.703541	-0.00129396	0.217267	0.156052	0.197288	0.515979	0.289177	0.26574	0.0768559	0.432287	0.047375	0.272862	0.167861	0.415756	0.277897	0.121332	0.267944	0.637357	0.322541	0.45581
TCGA-DY-A1DE-01	0.563776	0.630248	0.377077	0.499104	0.560279	0.617409	0.485416	0.349421	0.653548	0.582841	0.4419	0.647598	0.454946	0.612229	0.556718	0.00815421	0.28997	0.551445	-0.0199277	0.681056	0.470976	0.613284	0.659644	0.613498	0.435372	0.413058	0.638316	0.48529	0.562639	0.0518939	0.684964	0.617955	0.498197	0.745796	0.340118	0.13222	0.760827	0.556457	0.546021	0.584103	0.44763	0.750968	0.366472	0.752879	0.612491	0.758296	0.261449	0.8245	0.723557
TCGA-DY-A1DF-01	0.0203698	0.391115	0.689208	0.302814	0.0972709	0.0664438	0.284498	0.311856	0.114568	0.114278	0.23111	-0.0731357	0.241991	0.038166	0.242946	0.376672	0.478952	-0.0620215	0.288002	0.305681	0.25187	-0.149947	0.193588	0.0628107	0.577758	0.192491	0.0196752	0.313027	-0.0853212	0.594108	-0.0696025	0.00081669	-0.112609	0.134868	0.743101	0.322612	0.371579	-0.151821	0.0907025	-0.0858514	0.0956278	0.111086	0.159592	0.221269	-0.0693456	0.155906	0.403465	0.317545	0.364303
TCGA-DY-A1DG-01	0.240281	0.329566	0.5635	0.420791	0.172224	0.0964174	0.407091	0.503819	0.356325	0.329793	0.372045	-0.00645221	0.590998	0.403506	0.458614	0.28073	0.383094	0.267757	-0.189958	0.490958	0.477907	-0.0774396	0.438864	0.252224	0.593905	0.533141	0.287573	0.34378	0.254138	0.161252	0.0643793	0.39832	0.145128	0.261955	0.56674	0.442039	0.555199	0.217902	0.266907	-0.000410599	0.390577	0.28195	-0.133832	0.408306	0.31502	0.261861	0.0907997	0.490799	0.637161
TCGA-DY-A1H8-01	0.175815	0.789533	0.883703	0.560896	0.293	0.192323	0.416193	0.386315	0.151482	0.208706	0.126236	0.0994009	0.22788	0.0972499	0.223476	0.164162	0.487456	0.0694756	0.232278	0.455058	0.255411	0.091509	0.475506	0.0742145	0.568388	0.139752	0.116989	0.402704	0.00583114	0.421716	0.123006	0.149555	-0.0308144	0.337129	0.782426	0.231772	0.536552	0.00851361	0.121522	0.11014	0.0832322	0.319636	0.277309	0.486879	0.0163068	0.255778	0.460136	0.550675	0.490864
TCGA-EF-5830-01	0.384056	0.643806	0.734836	0.55545	0.302073	0.307367	0.428555	0.66459	0.365039	0.439254	0.311326	0.185542	0.452908	0.29138	0.450333	0.307085	0.47889	0.28353	0.135126	0.581557	0.470022	0.130087	0.515964	0.303217	0.774378	0.393674	0.337956	0.424557	0.205201	0.387581	0.205302	0.32908	0.18481	0.433712	0.746898	0.394924	0.596425	0.207469	0.315946	0.195062	0.369865	0.428411	0.247371	0.578577	0.262782	0.477163	0.442	0.635025	0.739995
TCGA-EF-5831-01	0.551373	0.364058	0.313664	0.635851	0.690594	0.779328	0.688782	0.575338	0.798314	0.707078	0.60822	0.683851	0.725549	0.484611	0.801729	0.197225	0.49122	0.621893	0.132496	0.853958	0.668158	0.580599	0.785337	0.552741	0.426167	0.702566	0.660602	0.80193	0.51047	0.239101	0.657239	0.619552	0.495231	0.802187	0.337242	0.107529	0.67533	0.487906	0.663453	0.689542	0.643838	0.76594	0.407966	0.841107	0.603679	0.889884	0.402788	0.724626	0.740023
TCGA-EI-6506-01	0.772592	0.147727	0.00695342	0.392273	0.419779	0.674002	0.504131	0.528654	0.829511	0.825395	0.535076	0.633752	0.660323	0.803901	0.531367	0.147643	0.0542288	0.849498	-0.205289	0.392449	0.713178	0.670703	0.699519	0.811734	0.263274	0.768165	0.90699	0.378571	0.869164	-0.0703248	0.705266	0.898343	0.874077	0.639068	-0.0744221	0.226998	0.313263	0.895875	0.818961	0.703071	0.74673	0.727939	0.0976023	0.578175	0.850112	0.616575	0.0890326	0.523887	0.564962
TCGA-EI-6508-01	0.480084	0.29798	0.467059	0.485135	0.637409	0.844286	0.632504	0.462533	0.651734	0.618525	0.559281	0.646296	0.527025	0.311201	0.554486	0.345313	0.426071	0.515345	0.356292	0.72224	0.602991	0.549508	0.721628	0.471952	0.281454	0.698617	0.568183	0.75003	0.367117	0.503286	0.560053	0.444543	0.416301	0.643921	0.193843	-0.0209139	0.317271	0.329271	0.688636	0.743143	0.585531	0.69506	0.59681	0.72543	0.353913	0.72383	0.683326	0.569674	0.50785
TCGA-EI-6509-01	0.2697	0.434048	0.437875	0.701794	0.257593	0.0741049	0.547193	0.570145	0.224697	0.272783	-0.0439498	0.0713755	0.395916	0.0697421	0.37278	-0.000955315	0.628898	0.107684	0.022234	0.405647	0.285617	0.112514	0.416348	0.0460254	0.573173	0.150121	0.151981	0.370547	0.10784	0.103693	0.196857	0.186659	0.0315996	0.336209	0.743216	0.53991	0.602036	0.0903117	-0.0318178	0.0632728	0.130432	0.24356	-0.201458	0.460155	0.108532	0.287414	-0.0594483	0.318463	0.459035
TCGA-EI-6510-01	0.815252	0.306618	0.115913	0.553227	0.513046	0.494888	0.573615	0.589815	0.662672	0.846964	0.63009	0.475867	0.82893	0.642622	0.74498	0.210377	0.339136	0.806368	-0.216598	0.606943	0.704753	0.413223	0.625617	0.624113	0.322217	0.739599	0.701378	0.545617	0.636399	0.0341745	0.486858	0.672996	0.707613	0.663419	0.187444	0.164134	0.53826	0.654049	0.732681	0.444656	0.748025	0.623652	0.0750305	0.715036	0.694402	0.724046	0.169303	0.531752	0.661148
TCGA-EI-6511-01	0.738717	0.185429	-0.0705631	0.30577	0.379222	0.666893	0.414059	0.423012	0.834183	0.770383	0.527749	0.713245	0.536407	0.845484	0.51965	0.13177	-0.00747361	0.826202	-0.162658	0.303141	0.674208	0.771004	0.589461	0.910054	0.231108	0.645372	0.915284	0.32252	0.934731	-0.0932154	0.779772	0.878289	0.903403	0.617707	-0.131523	0.149313	0.329964	0.929323	0.800194	0.711346	0.685566	0.698244	0.157437	0.492689	0.892847	0.619096	0.0615215	0.498471	0.512132
TCGA-EI-6512-01	0.454541	0.348918	0.477192	0.50693	0.662815	0.856462	0.637246	0.440833	0.706321	0.610144	0.620384	0.666493	0.561489	0.401026	0.631161	0.307763	0.503116	0.499911	0.289972	0.832954	0.61308	0.547924	0.763308	0.504866	0.335703	0.691745	0.583153	0.809052	0.414538	0.448928	0.61498	0.497696	0.398672	0.684271	0.264915	-0.0111739	0.47444	0.345213	0.682634	0.711002	0.525561	0.737956	0.564471	0.774251	0.424378	0.806451	0.611465	0.673154	0.633126
TCGA-EI-6513-01	0.531478	0.43845	0.202033	0.533223	0.760461	0.72113	0.655673	0.322978	0.703235	0.604035	0.423473	0.780351	0.529871	0.573073	0.652809	-0.10429	0.457134	0.614433	-0.080117	0.789677	0.499369	0.700769	0.732513	0.610312	0.204354	0.517842	0.669428	0.612115	0.582594	-0.0116036	0.782228	0.625961	0.520397	0.793469	0.205823	-0.0417047	0.753857	0.547352	0.566827	0.7248	0.576937	0.82313	0.277315	0.810276	0.623308	0.850481	0.164435	0.788797	0.593395
TCGA-EI-6514-01	0.287644	0.57435	0.692082	0.580115	0.406575	0.365075	0.431621	0.390087	0.294576	0.309711	0.27637	0.178898	0.384112	0.138575	0.507571	0.247086	0.509754	0.220516	0.181195	0.832319	0.27169	0.0743589	0.543836	0.158871	0.53619	0.345083	0.243735	0.517787	0.10311	0.416058	0.186178	0.256372	0.0412247	0.367069	0.619966	0.257067	0.651475	0.0662729	0.244481	0.226867	0.353093	0.404208	0.294844	0.648809	0.0837807	0.483675	0.451399	0.615498	0.58769
TCGA-EI-6881-01	0.686384	0.50995	0.467086	0.747386	0.640201	0.653425	0.759366	0.701732	0.727554	0.767141	0.415637	0.582895	0.674325	0.560576	0.61155	0.114734	0.510389	0.661631	-0.013269	0.713456	0.716034	0.573145	0.910099	0.584223	0.461194	0.645012	0.723652	0.654743	0.5756	0.221545	0.638889	0.668679	0.576526	0.760746	0.418513	0.222221	0.60463	0.59247	0.634209	0.629345	0.608179	0.791912	0.210476	0.831875	0.606228	0.739311	0.342637	0.760035	0.759414
TCGA-EI-6884-01	0.713667	0.210814	0.0984509	0.432906	0.563718	0.766423	0.597864	0.579032	0.924718	0.845003	0.59861	0.707387	0.682838	0.743442	0.709979	0.209328	0.203373	0.840265	-0.10892	0.529617	0.828472	0.676981	0.742653	0.858369	0.288913	0.784541	0.957398	0.525066	0.821846	0.0568228	0.73674	0.826324	0.792426	0.756913	0.0252501	0.1177	0.437061	0.78968	0.83982	0.745956	0.826788	0.792371	0.221702	0.668085	0.819112	0.75763	0.227339	0.636082	0.64325
TCGA-EI-6885-01	0.633701	0.0984587	-0.0434631	0.188622	0.567208	0.700109	0.471104	0.371056	0.808507	0.795116	0.799451	0.742874	0.666017	0.859935	0.610511	0.186151	0.165764	0.842	-0.176242	0.396919	0.696356	0.647292	0.524532	0.828064	0.16328	0.765766	0.792068	0.454689	0.817439	0.0121371	0.711654	0.768797	0.860012	0.6671	-0.117899	-0.0446151	0.362245	0.810257	0.904492	0.667609	0.671439	0.655144	0.199693	0.45551	0.874382	0.710245	0.148665	0.557854	0.50408
TCGA-EI-6917-01	0.608299	0.259228	0.0166872	0.389539	0.699896	0.840616	0.615867	0.300188	0.828168	0.689147	0.443707	0.940063	0.457067	0.691139	0.506621	-0.115939	0.233191	0.697098	-0.0463024	0.469894	0.554141	0.950554	0.665597	0.797802	0.114275	0.517065	0.809804	0.501986	0.761455	-0.0490016	0.965095	0.72235	0.777636	0.817338	-0.0491628	-0.0773948	0.473042	0.765846	0.709138	0.913629	0.571712	0.821666	0.287538	0.617943	0.75726	0.776684	0.129361	0.626916	0.421527
TCGA-EI-7002-01	0.547618	0.304661	0.325244	0.59672	0.672374	0.818295	0.686289	0.432284	0.750807	0.684954	0.579208	0.665857	0.682182	0.409587	0.739826	0.255232	0.479489	0.608943	0.184543	0.846757	0.676472	0.565349	0.763582	0.543194	0.255647	0.736091	0.628856	0.848419	0.4621	0.359449	0.618927	0.510595	0.462356	0.757106	0.221412	-0.0193718	0.53166	0.390889	0.698413	0.711657	0.68433	0.745411	0.44791	0.821261	0.47211	0.853403	0.52979	0.583347	0.578736
TCGA-EI-7004-01	0.776336	0.193346	0.015743	0.411591	0.434955	0.666735	0.48797	0.561015	0.785106	0.84246	0.543963	0.569027	0.57413	0.614065	0.688998	0.31949	0.0865659	0.830466	-0.0297508	0.397764	0.732857	0.580859	0.584607	0.774236	0.27833	0.68403	0.86543	0.440702	0.799879	0.106877	0.606496	0.697667	0.768535	0.607137	-0.0500803	0.142636	0.298813	0.72931	0.759119	0.607174	0.799074	0.606744	0.231578	0.574755	0.688626	0.651386	0.246087	0.435583	0.533991
TCGA-F4-6459-01	0.629792	0.217408	0.207423	0.559544	0.559638	0.643818	0.716293	0.685004	0.835985	0.812673	0.596232	0.531673	0.78434	0.661408	0.805341	0.302342	0.455595	0.74658	-0.134324	0.652848	0.88617	0.471325	0.735115	0.717969	0.381044	0.829939	0.798545	0.653228	0.720862	0.133505	0.587382	0.71216	0.60379	0.721945	0.219372	0.160318	0.562157	0.608104	0.690903	0.542622	0.800194	0.68073	0.0767291	0.718357	0.688192	0.752687	0.228072	0.610212	0.724532
TCGA-F4-6460-01	0.723864	0.323383	0.121343	0.450143	0.418444	0.599375	0.547996	0.531468	0.767339	0.782053	0.462271	0.567241	0.563622	0.829514	0.589457	0.138588	0.200025	0.758966	-0.192084	0.417315	0.732887	0.594409	0.701248	0.87526	0.373102	0.653944	0.911529	0.385105	0.890122	-0.0290866	0.666487	0.849586	0.759578	0.580772	0.127392	0.178578	0.530153	0.796921	0.681211	0.54402	0.744457	0.754909	0.0548025	0.640757	0.797085	0.615138	0.0762628	0.704463	0.659545
TCGA-F4-6461-01	0.58148	0.398961	0.162146	0.455206	0.481359	0.326944	0.517789	0.581714	0.62283	0.670892	0.446427	0.407376	0.614491	0.742895	0.693204	0.13713	0.377365	0.684014	-0.357092	0.457201	0.723785	0.368447	0.489799	0.697803	0.425113	0.508208	0.677647	0.395826	0.706402	-0.118533	0.496904	0.58884	0.552594	0.622877	0.306303	0.134409	0.717393	0.607339	0.462447	0.273149	0.61346	0.566871	-0.0718484	0.60121	0.733972	0.619654	-0.0256963	0.661478	0.749693
TCGA-F4-6463-01	0.621201	0.29452	0.129099	0.449473	0.559838	0.581531	0.55294	0.584576	0.776305	0.729109	0.480464	0.598836	0.657476	0.743581	0.69989	0.0696555	0.306689	0.76705	-0.268518	0.617504	0.729543	0.51501	0.687084	0.766548	0.370128	0.679606	0.82105	0.443944	0.722148	-0.0846538	0.619735	0.752741	0.65221	0.713005	0.184901	0.137522	0.634695	0.700384	0.651812	0.566489	0.805033	0.746532	0.0616985	0.695471	0.786718	0.723182	0.0895677	0.750886	0.730813
TCGA-F4-6569-01	0.588357	0.399333	0.28385	0.61788	0.745057	0.711755	0.732058	0.385415	0.698949	0.679417	0.358687	0.694596	0.580121	0.579792	0.625562	-0.067311	0.492382	0.61686	-0.115067	0.789407	0.556827	0.647862	0.775681	0.610642	0.256934	0.556	0.692457	0.634229	0.594392	0.0187328	0.754979	0.644097	0.507293	0.799548	0.251159	0.0280724	0.743599	0.531768	0.528208	0.690833	0.657061	0.864877	0.184882	0.898392	0.563454	0.795637	0.184799	0.794596	0.603182
TCGA-F4-6704-01	0.675913	0.156536	0.00407336	0.371915	0.553933	0.691953	0.591464	0.532988	0.8781	0.799379	0.523118	0.706129	0.598281	0.829962	0.637462	0.0924151	0.227251	0.802739	-0.255742	0.411428	0.794792	0.694864	0.663159	0.914969	0.251787	0.685603	0.942939	0.431191	0.891655	-0.0803492	0.777097	0.807825	0.81493	0.701773	-0.00446377	0.0576627	0.459585	0.822604	0.740002	0.682905	0.772402	0.764117	0.0443852	0.581959	0.853211	0.70923	0.045057	0.641308	0.605986
TCGA-F4-6805-01	0.628849	0.357032	0.222568	0.523891	0.73847	0.850341	0.636115	0.456489	0.818309	0.752977	0.598074	0.795692	0.611707	0.590737	0.745095	0.120866	0.448776	0.683034	0.0505014	0.800698	0.628573	0.701516	0.722611	0.670547	0.328089	0.63205	0.732801	0.715907	0.637069	0.149603	0.806786	0.636697	0.589568	0.819101	0.185743	0.0269275	0.648475	0.574082	0.697117	0.762393	0.609726	0.826488	0.393961	0.82589	0.658715	0.945803	0.333282	0.729236	0.680976
TCGA-F4-6806-01	0.565291	0.590988	0.518366	0.469636	0.402956	0.444244	0.502516	0.571884	0.571984	0.642147	0.543326	0.363546	0.517163	0.660469	0.569819	0.282725	0.356245	0.54093	-0.0556751	0.516483	0.62746	0.318927	0.603379	0.628208	0.645513	0.535185	0.626582	0.418627	0.582802	0.208725	0.421969	0.609051	0.486855	0.495086	0.498351	0.271837	0.677985	0.518516	0.548239	0.302298	0.510876	0.590242	0.184666	0.619833	0.584181	0.57927	0.279996	0.829853	0.825548
TCGA-F4-6807-01	0.74796	0.170739	-0.0971936	0.291159	0.458769	0.66499	0.457659	0.366555	0.812388	0.807344	0.634838	0.731917	0.617657	0.934054	0.554624	0.0637502	0.0969442	0.846214	-0.245385	0.359184	0.643435	0.73329	0.568162	0.907795	0.20808	0.677663	0.871744	0.363457	0.935954	-0.128391	0.79056	0.8968	0.930076	0.645061	-0.097449	0.088896	0.434332	0.93349	0.817013	0.667154	0.670309	0.706794	0.0761717	0.509246	0.923401	0.681843	-0.000198772	0.564421	0.511468
TCGA-F4-6808-01	0.185621	0.641269	0.682177	0.511524	-0.13357	-0.00596762	0.107389	0.400276	0.0310927	0.0968371	0.027823	-0.177027	0.144092	-0.0900159	0.218089	0.34024	0.267073	-0.0827596	0.415121	0.317558	0.0650267	-0.129491	0.225497	-0.0611355	0.772999	-0.00791655	-0.00870478	0.209306	-0.0764917	0.497537	-0.0945013	0.0541406	-0.119394	0.0260028	0.812317	0.664107	0.402933	-0.0721798	-0.0315467	-0.133579	-0.0664869	0.00852417	0.194749	0.268832	-0.119764	0.0947791	0.33892	0.205413	0.423201
TCGA-F4-6809-01	0.681772	0.333623	0.0751306	0.302782	0.408715	0.57682	0.422879	0.420216	0.709451	0.727947	0.481802	0.602411	0.48162	0.933611	0.455796	0.036219	0.0898972	0.782313	-0.280495	0.344498	0.589988	0.61778	0.610703	0.860938	0.339629	0.581722	0.855537	0.225361	0.914622	-0.14317	0.696635	0.902487	0.818959	0.561341	0.0462848	0.175924	0.498741	0.898921	0.690766	0.566117	0.626974	0.700516	0.0352728	0.526855	0.856983	0.563519	-0.00946668	0.724307	0.603982
TCGA-F4-6854-01	0.613619	0.356702	0.17925	0.377877	0.365442	0.625605	0.432238	0.476529	0.761639	0.645523	0.437468	0.569466	0.477997	0.779487	0.551388	0.116557	0.148803	0.65819	-0.183608	0.521378	0.620819	0.560697	0.691949	0.811792	0.407377	0.607051	0.858667	0.308936	0.799687	-0.0404775	0.653218	0.856827	0.660591	0.543229	0.13669	0.244532	0.541972	0.744373	0.655149	0.581024	0.673845	0.707869	0.106651	0.598934	0.729429	0.603055	0.0964062	0.730348	0.692697
TCGA-F4-6855-01	0.345556	0.37659	0.472013	0.782414	0.693431	0.499847	0.834138	0.558972	0.447381	0.493468	0.233772	0.417236	0.566625	0.201838	0.553723	0.0929945	0.843628	0.315255	0.0859738	0.724598	0.536639	0.377602	0.69	0.225572	0.310514	0.429601	0.324304	0.80805	0.234229	0.284264	0.470323	0.267451	0.161151	0.637498	0.534318	0.0264829	0.619483	0.145562	0.241941	0.418913	0.347592	0.567817	0.104015	0.762516	0.224973	0.630951	0.311359	0.525186	0.505302
TCGA-F5-6464-01	0.638641	0.303674	0.121691	0.498148	0.646822	0.846781	0.647629	0.326789	0.84647	0.701772	0.429836	0.85999	0.515299	0.690518	0.545188	-0.055318	0.303585	0.639103	-0.03584	0.589632	0.576101	0.882544	0.731127	0.776023	0.218517	0.547506	0.810636	0.576508	0.752451	-0.00689344	0.948707	0.754285	0.693433	0.794508	0.0592436	0.0394119	0.570824	0.704238	0.658405	0.856988	0.570932	0.87391	0.26153	0.740336	0.70582	0.795731	0.153289	0.669461	0.523649
TCGA-F5-6465-01	0.561307	0.275342	0.0702294	0.357155	0.746985	0.849926	0.614683	0.216748	0.777617	0.664265	0.438355	0.957475	0.419597	0.689251	0.458644	-0.115594	0.296287	0.674607	-0.00995806	0.478974	0.555915	0.945855	0.659287	0.800801	0.0440834	0.49464	0.78214	0.555077	0.729025	0.00630262	0.957749	0.657586	0.735248	0.804732	-0.0574139	-0.206766	0.470179	0.699306	0.705614	0.90558	0.553241	0.878196	0.354885	0.642186	0.725097	0.78077	0.203427	0.663399	0.378831
TCGA-F5-6571-01	0.716609	0.0723363	-0.0268017	0.323523	0.41681	0.741644	0.488445	0.391369	0.83839	0.796194	0.709747	0.652664	0.70496	0.785897	0.606053	0.245666	0.0903462	0.820516	-0.116603	0.449767	0.696584	0.635427	0.62557	0.789876	0.19322	0.831241	0.82843	0.481553	0.826879	0.0393808	0.686719	0.860263	0.844095	0.615349	-0.121673	0.132462	0.298011	0.816788	0.884208	0.700566	0.717127	0.644628	0.171982	0.525786	0.7775	0.646555	0.17648	0.437469	0.499078
TCGA-F5-6702-01	0.720181	0.211455	0.103067	0.49467	0.549546	0.747545	0.628485	0.57546	0.921681	0.833058	0.585795	0.656249	0.717667	0.769327	0.750879	0.194207	0.260881	0.793622	-0.178698	0.614685	0.797066	0.623382	0.749795	0.827105	0.347797	0.774906	0.920688	0.556072	0.829055	0.0172795	0.740649	0.829573	0.738721	0.737349	0.0912259	0.183425	0.543238	0.749896	0.763315	0.676519	0.808443	0.792173	0.117833	0.731817	0.79076	0.775168	0.145923	0.662345	0.716349
TCGA-F5-6811-01	0.839137	0.343288	0.132856	0.564247	0.38221	0.601973	0.491019	0.563716	0.800892	0.845489	0.612352	0.518785	0.776405	0.716408	0.703119	0.208365	0.134049	0.73058	-0.110059	0.588756	0.643643	0.53591	0.670624	0.688597	0.512977	0.674148	0.786652	0.493301	0.733499	-0.0170252	0.624303	0.820008	0.723433	0.654209	0.191892	0.407539	0.585044	0.753054	0.718628	0.528592	0.638071	0.707092	0.172766	0.74486	0.781024	0.729223	0.125532	0.601716	0.768526
TCGA-F5-6812-01	0.673628	0.355999	0.0917036	0.358928	0.388437	0.613199	0.437673	0.469336	0.789046	0.702396	0.512019	0.635394	0.47796	0.865571	0.559171	0.117682	0.122051	0.686535	-0.166932	0.376567	0.640792	0.660905	0.59585	0.889021	0.419039	0.538679	0.867839	0.315675	0.892155	-0.06952	0.749031	0.829571	0.758886	0.569592	0.110683	0.209619	0.549562	0.81772	0.651361	0.563655	0.568716	0.70253	0.11642	0.545533	0.842477	0.639633	0.0337272	0.701743	0.682052
TCGA-F5-6813-01	0.618392	0.439673	0.182696	0.342052	0.378003	0.542074	0.390886	0.349666	0.704349	0.624476	0.496754	0.557484	0.444078	0.825405	0.578433	0.0880869	0.143021	0.640171	-0.206749	0.48678	0.551122	0.539073	0.562832	0.835353	0.417473	0.502055	0.788534	0.293099	0.804967	-0.0600074	0.647395	0.767951	0.656714	0.538651	0.17745	0.202426	0.660851	0.722514	0.603804	0.474378	0.584155	0.663517	0.108114	0.568675	0.750372	0.629652	0.0473671	0.759431	0.684351
TCGA-F5-6814-01	0.651356	0.322246	0.0840437	0.344037	0.406842	0.620768	0.435156	0.492194	0.777178	0.669244	0.397534	0.668041	0.430359	0.81047	0.476214	0.0053743	0.0944733	0.694802	-0.235533	0.364051	0.605438	0.707544	0.637644	0.853635	0.369584	0.519995	0.878353	0.241752	0.859101	-0.141605	0.764089	0.841687	0.783838	0.587245	0.0637025	0.220667	0.463817	0.858129	0.656484	0.657702	0.587453	0.694678	0.0635678	0.507385	0.810328	0.597994	-0.0102116	0.665236	0.621654
TCGA-F5-6861-01	0.388015	0.53333	0.603443	0.371437	0.459906	0.68045	0.435619	0.321893	0.519215	0.458833	0.47291	0.508419	0.329472	0.394476	0.390081	0.240273	0.277622	0.356801	0.236154	0.647785	0.427855	0.432142	0.624803	0.474002	0.463319	0.49259	0.496161	0.493406	0.327273	0.398056	0.467403	0.439057	0.317324	0.524689	0.38279	0.0894669	0.484945	0.296824	0.550912	0.553665	0.414922	0.642609	0.547047	0.633296	0.321757	0.609326	0.592431	0.762427	0.622183
TCGA-F5-6863-01	0.0506369	0.283455	0.521534	0.200862	-0.336643	-0.263117	-0.0332115	0.486755	-0.063536	0.0590155	0.144008	-0.452977	0.196443	-0.0279178	0.159403	0.602276	0.161625	-0.0657635	0.149147	0.0273505	0.215121	-0.443843	-0.0579827	-0.100588	0.679766	0.148921	-0.0805078	0.0075381	-0.0619395	0.387112	-0.379364	-0.0145611	-0.168985	-0.216939	0.589007	0.642492	0.0941238	-0.127761	-0.0461792	-0.428571	-0.025084	-0.251431	-0.0718581	-0.0208047	-0.105087	-0.16337	0.178886	-0.0426204	0.379919
TCGA-F5-6864-01	0.660723	0.262999	0.100173	0.41574	0.536069	0.728087	0.583869	0.549792	0.888057	0.798132	0.587747	0.690928	0.635051	0.830933	0.688342	0.155665	0.264782	0.780873	-0.154478	0.52856	0.776741	0.656901	0.712686	0.874603	0.359077	0.719759	0.915999	0.480771	0.869203	-0.000307975	0.759071	0.866876	0.754496	0.709023	0.104366	0.137378	0.55813	0.795592	0.755456	0.667274	0.734345	0.772533	0.136903	0.647476	0.839455	0.744998	0.129846	0.719653	0.689191
TCGA-G4-6293-01	0.559851	0.218615	0.147296	0.409594	0.700966	0.862059	0.636862	0.298478	0.802133	0.657048	0.38449	0.911818	0.462295	0.632504	0.414202	-0.0846532	0.295299	0.626647	-0.00715831	0.519431	0.603805	0.921438	0.745593	0.753699	0.0848263	0.561826	0.794045	0.580484	0.668262	0.0431702	0.918468	0.677044	0.699797	0.7881	-0.0329977	-0.117486	0.405633	0.670443	0.70868	0.943219	0.587268	0.919903	0.332211	0.69145	0.675997	0.741153	0.249999	0.654146	0.406459
TCGA-G4-6294-01	0.540739	0.529898	0.435043	0.751771	0.127222	0.186757	0.43417	0.851858	0.439757	0.509014	0.222188	0.0728971	0.57567	0.294846	0.577416	0.395868	0.355545	0.399927	0.0265738	0.489273	0.520371	0.137744	0.538564	0.261207	0.726521	0.406617	0.412277	0.379561	0.387057	0.181491	0.21459	0.486082	0.277372	0.351046	0.592007	0.668299	0.531187	0.377833	0.262179	0.125087	0.346575	0.285	-0.0194146	0.536175	0.361362	0.360421	0.14733	0.346611	0.749938
TCGA-G4-6295-01	0.705339	0.19854	-0.00162753	0.343783	0.520888	0.662679	0.563459	0.452533	0.837229	0.801997	0.604456	0.735341	0.623661	0.931707	0.569245	0.0760149	0.211476	0.831125	-0.24785	0.366892	0.740647	0.735597	0.643225	0.925215	0.241226	0.700218	0.892565	0.421461	0.930582	-0.0822325	0.796926	0.864089	0.892388	0.678835	-0.00930804	0.0625573	0.460983	0.899315	0.79773	0.66684	0.678119	0.74695	0.0563052	0.538348	0.931055	0.687146	0.0270457	0.629401	0.576789
TCGA-G4-6297-01	0.719352	0.329913	0.0912554	0.455028	0.514833	0.699841	0.527331	0.550639	0.902689	0.798059	0.605553	0.699138	0.636142	0.81573	0.718665	0.166282	0.207683	0.769978	-0.125832	0.543624	0.726346	0.680994	0.673221	0.845572	0.425171	0.640742	0.891168	0.484108	0.852737	-0.0237194	0.784828	0.83244	0.755958	0.722714	0.126724	0.213429	0.611007	0.799444	0.730601	0.645235	0.655931	0.771982	0.200086	0.672533	0.873218	0.783866	0.114199	0.707462	0.764151
TCGA-G4-6298-01	0.0473232	0.528558	0.663522	0.300453	-0.0997797	0.0589701	-0.00615554	0.201749	-0.0434467	0.0142738	0.148747	-0.134297	0.0141899	-0.212732	0.165147	0.49944	0.196614	-0.159935	0.648195	0.261986	-0.0109705	-0.138752	0.0522183	-0.107283	0.618523	-0.0542	-0.114995	0.252908	-0.204753	0.698107	-0.147833	-0.12216	-0.200201	-0.0318185	0.672246	0.409348	0.232169	-0.231714	5.51394e-05	-0.109173	-0.125791	-0.0433819	0.487365	0.176444	-0.241208	0.085156	0.584077	0.126558	0.253658
TCGA-G4-6299-01	0.538518	0.342287	0.0749809	0.408343	0.717162	0.76787	0.650411	0.290195	0.729964	0.618064	0.353214	0.895634	0.386618	0.706185	0.443331	-0.222305	0.343676	0.631862	-0.13528	0.490748	0.487439	0.899198	0.702024	0.752831	0.127291	0.45243	0.758339	0.447466	0.751356	-0.101989	0.934821	0.722923	0.708451	0.769568	0.0622843	-0.0885299	0.581031	0.73206	0.607149	0.836719	0.497021	0.802519	0.164241	0.611635	0.702941	0.737512	0.0393537	0.730827	0.439551
TCGA-G4-6303-01	0.606161	0.440261	0.430493	0.663238	0.660075	0.766702	0.693371	0.550432	0.709395	0.717472	0.594872	0.607512	0.683756	0.331898	0.767537	0.380082	0.479648	0.62125	0.291096	0.801973	0.670487	0.537705	0.722096	0.466694	0.354374	0.684673	0.590224	0.828571	0.431617	0.443367	0.582225	0.479822	0.446688	0.757617	0.293788	0.0832172	0.503553	0.384532	0.675521	0.66357	0.601642	0.657521	0.538303	0.823135	0.421737	0.80434	0.603305	0.522103	0.615515
TCGA-G4-6306-01	0.466734	0.764253	0.611089	0.529548	0.55122	0.458086	0.556998	0.345657	0.460503	0.496245	0.358786	0.481874	0.383381	0.504396	0.444604	0.0512276	0.437788	0.421954	0.01858	0.587352	0.45109	0.460166	0.626626	0.496279	0.442472	0.340719	0.494933	0.475319	0.409916	0.199753	0.503558	0.466352	0.350407	0.635507	0.517396	0.0701661	0.756882	0.385381	0.429057	0.410325	0.354569	0.651895	0.31922	0.706555	0.428457	0.598326	0.351223	0.83722	0.646843
TCGA-G4-6307-01	0.326893	0.872969	0.719775	0.587225	0.169348	0.15217	0.250154	0.301034	0.108861	0.241104	0.113378	0.0594598	0.153155	0.109549	0.305134	0.219848	0.3805	0.10366	0.278086	0.449485	0.139361	0.100854	0.34737	0.122305	0.600315	-0.0159515	0.130545	0.35789	0.101821	0.391609	0.136309	0.143412	0.0276805	0.232426	0.714659	0.311068	0.600539	0.0696292	0.0804212	0.0241188	0.0144041	0.247606	0.303847	0.488688	0.0383725	0.292976	0.391994	0.447255	0.472077
TCGA-G4-6310-01	0.0170982	0.498495	0.700726	0.369682	-0.11202	-0.0589626	0.0881712	0.319736	-0.0790231	0.0021737	0.0126735	-0.249823	0.0680297	-0.188111	0.130891	0.344325	0.383105	-0.197854	0.445576	0.272438	0.0306313	-0.260544	0.120935	-0.158344	0.682986	-0.0404003	-0.142558	0.20868	-0.219269	0.575267	-0.204678	-0.112193	-0.262746	-0.0517081	0.785132	0.523495	0.297842	-0.252793	-0.107521	-0.226775	-0.120473	-0.0568607	0.180239	0.179292	-0.248448	0.0382511	0.379973	0.157992	0.32161
TCGA-G4-6311-01	0.476705	0.781977	0.551727	0.586595	0.346648	0.322663	0.324302	0.407874	0.327218	0.429243	0.270748	0.267512	0.306335	0.320571	0.501115	0.167786	0.377144	0.298334	0.123878	0.600617	0.266247	0.285479	0.417696	0.30609	0.670717	0.107743	0.324332	0.419153	0.320205	0.18611	0.3729	0.326384	0.222543	0.438158	0.617689	0.341093	0.766243	0.285192	0.214767	0.20355	0.14446	0.430319	0.305228	0.636289	0.293993	0.555016	0.273356	0.621415	0.690491
TCGA-G4-6314-01	0.673655	0.548995	0.416338	0.644019	0.638257	0.680474	0.624026	0.481035	0.682919	0.710971	0.427707	0.590576	0.575994	0.580076	0.638663	0.0647157	0.425415	0.62449	-0.0464531	0.801301	0.570377	0.549534	0.789934	0.605653	0.433149	0.535956	0.701593	0.612417	0.58117	0.117691	0.668919	0.630399	0.509978	0.758544	0.351977	0.155572	0.727218	0.539855	0.563078	0.594195	0.591029	0.823619	0.285243	0.903374	0.568314	0.807206	0.308034	0.823114	0.76112
TCGA-G4-6315-01	0.430451	0.800254	0.608589	0.741845	0.234665	0.125352	0.494047	0.486215	0.193163	0.351763	0.0398006	0.0724605	0.281323	0.181054	0.367639	0.0519471	0.465734	0.195336	0.0744091	0.413206	0.233299	0.134439	0.470436	0.176124	0.640963	0.109043	0.249691	0.30307	0.207284	0.218165	0.187329	0.273487	0.129804	0.311872	0.836281	0.443351	0.690378	0.182935	0.0687423	0.040025	0.166576	0.294674	-0.0142465	0.529435	0.142929	0.309624	0.12265	0.51559	0.530647
TCGA-G4-6317-01	0.338674	0.788404	0.69314	0.536751	0.0181517	0.0779087	0.217743	0.452517	0.148123	0.2557	0.163492	-0.0141558	0.215006	0.119663	0.333842	0.341941	0.306877	0.102589	0.316754	0.34714	0.19326	0.0292395	0.271112	0.149242	0.795885	0.0693655	0.15575	0.230043	0.121468	0.41709	0.0603796	0.205678	0.0665981	0.16955	0.820361	0.581056	0.562283	0.112194	0.112624	-0.0336531	0.0620431	0.147009	0.224985	0.370951	0.0743452	0.23233	0.325484	0.384827	0.530667
TCGA-G4-6321-01	0.658802	0.671083	0.317422	0.515428	0.500926	0.507225	0.523395	0.303774	0.478438	0.600936	0.183754	0.60121	0.228185	0.606903	0.280303	-0.16177	0.221542	0.54465	-0.0518939	0.310767	0.370614	0.707209	0.6112	0.642823	0.31418	0.208091	0.648908	0.281864	0.645136	-0.0087058	0.692886	0.576186	0.618786	0.609849	0.286727	0.0827003	0.583917	0.647786	0.432249	0.537983	0.344906	0.67819	0.188456	0.608671	0.551061	0.545905	0.12301	0.722297	0.463234
TCGA-G4-6322-01	0.763345	0.321105	0.150878	0.514318	0.60255	0.68767	0.604929	0.57395	0.827991	0.82971	0.548072	0.65409	0.687185	0.746758	0.736874	0.125369	0.305314	0.829336	-0.221818	0.684632	0.7279	0.584884	0.761837	0.801577	0.346188	0.742449	0.889051	0.516954	0.773265	0.0126759	0.688712	0.774874	0.735139	0.743754	0.152463	0.157412	0.599531	0.734651	0.761875	0.643592	0.840946	0.810435	0.131755	0.772621	0.782613	0.815083	0.167685	0.739007	0.7406
TCGA-G4-6625-01	0.746994	0.12054	-0.163332	0.212052	0.350447	0.58241	0.348844	0.328951	0.749935	0.765847	0.603381	0.673414	0.556899	0.901429	0.454377	0.0842821	-0.0616141	0.830233	-0.240745	0.199681	0.597368	0.723264	0.474349	0.869762	0.168366	0.615196	0.82942	0.251711	0.920893	-0.17226	0.735997	0.860835	0.957019	0.563336	-0.197974	0.11527	0.286403	0.957667	0.799683	0.628443	0.592996	0.611675	0.079688	0.393684	0.912654	0.557105	-0.0336141	0.435392	0.433985
TCGA-G4-6626-01	0.232418	0.610044	0.761574	0.321981	0.315534	0.422706	0.26811	0.20015	0.286073	0.273733	0.389388	0.272197	0.232362	0.183572	0.351916	0.313773	0.310799	0.162488	0.308063	0.608149	0.277077	0.177976	0.399044	0.268678	0.529726	0.309873	0.242813	0.469636	0.0979021	0.490759	0.212968	0.191995	0.078821	0.31542	0.520318	0.128333	0.509458	0.0479577	0.34958	0.275523	0.273525	0.437449	0.538613	0.53779	0.0995975	0.445495	0.615598	0.624037	0.5043
TCGA-G4-6627-01	0.7164	0.151097	-0.0636353	0.251732	0.485422	0.635393	0.474224	0.402885	0.808759	0.817389	0.621496	0.699118	0.585814	0.924038	0.546555	0.146919	0.0806144	0.878721	-0.230083	0.27952	0.730808	0.705595	0.55345	0.937381	0.177892	0.697034	0.90424	0.358914	0.945642	-0.0718508	0.746737	0.824837	0.912902	0.647004	-0.122971	0.0167456	0.360183	0.902262	0.820494	0.636096	0.719672	0.711589	0.116565	0.489743	0.931828	0.638166	0.0655905	0.563502	0.507209
TCGA-G5-6233-01	0.591641	0.576578	0.452645	0.849232	0.377558	0.479202	0.602316	0.698234	0.520796	0.57601	0.160862	0.375387	0.52089	0.266172	0.485968	0.174339	0.470704	0.377918	0.210741	0.563154	0.493537	0.48639	0.697416	0.312621	0.565842	0.331446	0.465063	0.609539	0.387077	0.229551	0.519282	0.464698	0.338306	0.58375	0.528463	0.421547	0.527897	0.391646	0.299647	0.439871	0.273629	0.550119	0.216364	0.73378	0.357395	0.55378	0.293645	0.42	0.618127
TCGA-G5-6235-01	0.502418	0.812447	0.567175	0.670444	0.370816	0.251827	0.489366	0.410734	0.338207	0.448121	0.309069	0.273363	0.40351	0.344631	0.532531	0.229046	0.428786	0.315799	0.15719	0.508695	0.384128	0.313178	0.437044	0.371098	0.584885	0.193316	0.357874	0.478773	0.313632	0.282087	0.340357	0.303932	0.247589	0.51754	0.683452	0.229022	0.79894	0.26118	0.244114	0.168246	0.239931	0.461742	0.307533	0.663312	0.321064	0.517554	0.320283	0.610688	0.647444
TCGA-G5-6572-01	0.388629	0.323104	0.369291	0.575828	0.241528	0.0488043	0.540222	0.648155	0.303676	0.464681	0.265366	0.00487597	0.59468	0.35402	0.454892	0.165284	0.62325	0.299431	-0.238199	0.339481	0.492154	-0.0123671	0.402711	0.222113	0.561672	0.383277	0.271561	0.345683	0.292587	0.101968	0.127141	0.343832	0.238068	0.299892	0.644576	0.448071	0.546153	0.257586	0.206963	-0.0382717	0.273449	0.225249	-0.352114	0.375988	0.308954	0.297886	-0.0872938	0.365723	0.565912
TCGA-G5-6641-01	0.352872	0.632593	0.635974	0.401516	-0.111059	0.0235758	0.0623429	0.472708	0.106803	0.240985	0.189203	-0.139853	0.197944	0.0636792	0.29814	0.488302	0.103969	0.132295	0.284742	0.268291	0.187396	-0.12533	0.169926	0.130483	0.769437	0.151385	0.163765	0.102019	0.0809874	0.442049	-0.100405	0.15511	0.0602325	0.0249408	0.683177	0.62761	0.336578	0.0774501	0.14364	-0.109291	0.185321	0.051168	0.233676	0.280792	0.0355283	0.1245	0.372199	0.270781	0.491882
TCGA-NH-A50T-01	0.247434	0.504741	0.492516	0.693057	0.0433284	0.13032	0.32171	0.419837	0.153369	0.136567	-0.156462	0.0245676	0.198939	-0.0473636	0.205943	-0.0100559	0.355466	-0.0487468	0.277112	0.384744	0.0583526	0.147965	0.442034	-0.0489864	0.63829	-0.026136	0.0920032	0.321919	0.0472755	0.130898	0.192459	0.18459	-0.0307976	0.154866	0.678217	0.673741	0.474607	0.0730707	-0.107048	0.0941306	-0.0896714	0.211258	0.00343961	0.423518	0.00789758	0.183875	0.0236245	0.243913	0.407342
TCGA-NH-A50U-01	0.228304	0.463634	0.495811	0.720102	0.461477	0.213919	0.670278	0.463733	0.251117	0.323609	-0.0720719	0.219745	0.340702	0.17667	0.26665	-0.155524	0.819309	0.143628	-0.0413038	0.421699	0.36283	0.273157	0.555303	0.120377	0.321403	0.113023	0.180417	0.537712	0.165048	0.131996	0.352451	0.194413	0.0734269	0.458666	0.614444	0.14098	0.561818	0.12342	0.016422	0.195831	0.0870099	0.403997	-0.17749	0.530279	0.153052	0.36166	0.0432081	0.410427	0.369049
TCGA-NH-A50V-01	0.731981	0.283863	0.121366	0.432811	0.500598	0.625572	0.510131	0.561263	0.824958	0.809597	0.64765	0.631853	0.741962	0.819521	0.627229	0.12196	0.206289	0.762897	-0.21278	0.537857	0.702784	0.595476	0.661265	0.736958	0.425282	0.68366	0.792949	0.460128	0.742979	-0.0706084	0.692841	0.820187	0.771381	0.734607	0.134263	0.257478	0.547831	0.801138	0.770866	0.610647	0.602824	0.740484	0.144002	0.651694	0.868722	0.739955	0.0967561	0.677391	0.762139
TCGA-NH-A6GA-01	0.538464	0.393782	0.48026	0.769836	0.679365	0.651629	0.872684	0.647842	0.642342	0.669336	0.369459	0.577947	0.64738	0.379388	0.57402	0.174131	0.700221	0.4911	0.122328	0.674372	0.714179	0.577104	0.816925	0.442544	0.358341	0.61333	0.549932	0.808366	0.435939	0.321346	0.62918	0.468927	0.398573	0.739957	0.426937	0.099903	0.550075	0.369766	0.487096	0.603794	0.472116	0.706327	0.217517	0.810092	0.413001	0.695202	0.395784	0.586866	0.597252
TCGA-NH-A6GB-01	0.614218	0.338103	0.334951	0.612652	0.717401	0.832525	0.724166	0.542466	0.762036	0.716914	0.398642	0.752592	0.574682	0.502876	0.534711	0.0310743	0.450601	0.652589	0.0670034	0.705991	0.647715	0.7317	0.904137	0.585043	0.253701	0.645492	0.740488	0.68484	0.580292	0.173203	0.770059	0.667636	0.600722	0.771675	0.169284	0.0591537	0.446697	0.596615	0.686931	0.840728	0.591998	0.846104	0.32329	0.801876	0.575565	0.765451	0.359694	0.679338	0.569424
TCGA-NH-A6GC-01	0.400452	0.503898	0.580908	0.7078	0.290808	0.295872	0.643623	0.600203	0.37588	0.431344	0.115121	0.221387	0.382584	0.305846	0.294612	0.0493786	0.611894	0.194011	0.0366568	0.355665	0.458935	0.301421	0.598678	0.285033	0.619247	0.271753	0.339706	0.44939	0.311211	0.246936	0.370785	0.352729	0.232506	0.382048	0.712395	0.435149	0.547166	0.265754	0.176958	0.219623	0.133645	0.414539	-0.101402	0.497879	0.255471	0.374131	0.111121	0.50281	0.56378
TCGA-NH-A8F8-01	0.396226	0.660194	0.685153	0.565827	0.48661	0.56308	0.52851	0.398941	0.476363	0.462292	0.348965	0.44345	0.4018	0.380869	0.4355	0.154228	0.425544	0.305163	0.181186	0.718675	0.42308	0.415444	0.655971	0.374823	0.560567	0.395155	0.428633	0.564733	0.311798	0.279999	0.478143	0.452194	0.2222	0.571831	0.536501	0.205783	0.69073	0.273666	0.380214	0.459478	0.340189	0.677905	0.430632	0.789476	0.315816	0.60669	0.451096	0.800818	0.697306
TCGA-QG-A5YV-01	0.645037	0.616215	0.44733	0.749695	0.565097	0.569572	0.633357	0.682359	0.627661	0.70626	0.409992	0.502296	0.635485	0.493117	0.673305	0.148806	0.512589	0.58207	0.0494256	0.7542	0.629547	0.475986	0.793892	0.525853	0.578537	0.527476	0.622685	0.651928	0.497144	0.203759	0.547164	0.586676	0.458029	0.72372	0.543171	0.223357	0.750205	0.492844	0.51126	0.489014	0.54828	0.733194	0.286303	0.859057	0.56333	0.785111	0.375453	0.778216	0.829684
TCGA-QG-A5YW-01	0.578698	0.286921	0.199678	0.364286	0.747048	0.809376	0.602915	0.263588	0.795254	0.695409	0.481972	0.880085	0.49628	0.684653	0.48887	-0.0236223	0.288103	0.690919	-0.0378365	0.566718	0.6286	0.845254	0.690445	0.79007	0.0890211	0.561768	0.794416	0.577116	0.661223	0.0925509	0.862496	0.639504	0.702882	0.839162	-0.011036	-0.175537	0.474071	0.661525	0.749467	0.867766	0.645199	0.921357	0.388318	0.717906	0.711436	0.796182	0.316874	0.722236	0.458759
TCGA-QG-A5YX-01	0.702384	0.60015	0.37912	0.75504	0.234504	0.235331	0.453052	0.712457	0.497942	0.605899	0.283972	0.1485	0.602782	0.406936	0.667986	0.332753	0.282732	0.545715	-0.123514	0.571734	0.536928	0.207058	0.548584	0.383488	0.61235	0.423119	0.523174	0.385113	0.489512	0.0966409	0.303207	0.513862	0.383915	0.460729	0.491753	0.559933	0.621564	0.461921	0.348701	0.175461	0.455906	0.386309	-0.00317237	0.660638	0.441265	0.471253	0.124501	0.419792	0.775535
TCGA-QG-A5Z1-01	0.594458	0.333388	0.301055	0.757193	0.223627	0.211787	0.556119	0.778	0.444954	0.612683	0.343253	0.101484	0.751704	0.313768	0.619123	0.357077	0.486605	0.447107	-0.0204476	0.500557	0.549921	0.131131	0.517675	0.2478	0.586661	0.517469	0.377574	0.491739	0.371208	0.202686	0.22434	0.465749	0.351604	0.402788	0.529328	0.580529	0.488128	0.373275	0.346326	0.137193	0.394083	0.277584	-0.12747	0.538641	0.363801	0.414035	0.0983275	0.244409	0.607734
TCGA-QL-A97D-01	0.63794	0.165979	-0.00588953	0.254355	0.554937	0.652033	0.509315	0.395044	0.856005	0.747654	0.568262	0.745546	0.565925	0.850174	0.588251	0.107368	0.123706	0.817351	-0.244716	0.358878	0.764922	0.725308	0.591168	0.944504	0.138174	0.667928	0.920112	0.392661	0.861638	-0.0461565	0.760328	0.765191	0.847626	0.70942	-0.102078	-0.0535082	0.39899	0.829503	0.807607	0.697556	0.782038	0.747069	0.147308	0.51407	0.881432	0.666573	0.105941	0.606861	0.513094
TCGA-RU-A8FL-01	0.264183	0.45418	0.46148	0.38235	-0.296304	-0.223773	0.00727896	0.50842	-0.0146882	0.174791	0.102142	-0.360756	0.276327	0.0769123	0.176892	0.378842	0.0729312	0.0613242	0.064622	0.0892095	0.101018	-0.289119	0.0971333	-0.0806991	0.719613	0.109161	0.00387013	-0.0376469	0.0610763	0.168272	-0.237859	0.222387	0.0142472	-0.138724	0.616853	0.809509	0.244134	0.11403	0.0101037	-0.313713	-0.0263245	-0.152726	-0.148959	0.099164	0.0416855	-0.109458	0.00957278	0.0662323	0.426766
TCGA-SS-A7HO-01	0.238818	0.572246	0.640186	0.709211	0.282286	0.131043	0.475093	0.59396	0.167752	0.246198	-0.0944276	0.0759965	0.298481	0.0444592	0.231665	-0.000814719	0.647072	0.079031	0.0996177	0.426787	0.270376	0.122971	0.505489	-0.00137315	0.561133	0.081368	0.11776	0.410848	0.0483144	0.21701	0.191667	0.146701	-0.0094746	0.325597	0.762421	0.399192	0.494254	0.0604946	-0.0306042	0.0954753	0.023162	0.283561	-0.0577771	0.493037	0.0593031	0.265476	0.149032	0.373398	0.47342
TCGA-T9-A92H-01	0.461373	0.792178	0.759863	0.585316	0.342122	0.381121	0.402485	0.439709	0.389971	0.428293	0.370491	0.287491	0.412174	0.287773	0.502156	0.332623	0.361161	0.308911	0.24612	0.650425	0.40542	0.276389	0.508359	0.327566	0.64994	0.315149	0.362056	0.512013	0.244512	0.388072	0.318734	0.33896	0.200983	0.492342	0.608917	0.302725	0.65838	0.228453	0.360682	0.284364	0.295805	0.499882	0.484879	0.703477	0.260437	0.52601	0.51634	0.621435	0.708218
[truncated: 273 more columns]
